# Supplementary material for: Transcriptional profile of AvrRpt2EA-mediated resistance and susceptibility response to Erwinia amylovora in apple
Source: Sci Rep. 2021 Apr 22;11:8685. doi: 10.1038/s41598-021-88032-x (PMC8062453; doi:10.1038/s41598-021-88032-x)
Supplement: Supplementary file 1 — Supplementary Tables. [file 41598_2021_88032_MOESM1_ESM.xlsx]

## Sheet: Table S1
Transcriptional profile of AvrRpt2EA-mediated resistance and susceptibility response to Erwinia amylovora in apple
Susan Schröpfer1,*, Isabelle Vogt1,*, Giovanni Broggini2, Andreas Dahl3, Klaus Richter4, Magda-Viola Hanke1, Henryk Flachowsky1 & Andreas Peil1,*
1Julius Kühn Institute (JKI) – Federal Research Centre for Cultivated Plants, Institute for Breeding Research on Fruit Crops, Pillnitzer Platz 3a, 01326 Dresden, Germany
2ETH Zurich, Plant Pathology, Integrative Biology Zurich (IBZ), Universitätstrasse 2, 8092 Zurich, Switzerland
3DRESDEN-concept Genome Center, Center for Molecular and Cellular Bioengineering (CMCB), Technische Universität Dresden, Fetscherstr. 105, 01307 Dresden, Germany
4Julius Kühn Institute (JKI) – Federal Research Centre for Cultivated Plants, Institute for Resistance Research and Stress Tolerance, Erwin-Baur-Strasse 27, 06484 Quedlinburg, Germany
*these authors contributed equally to this work
*Corresponding author: andreas.peil@julius-kuehn.de
Table S1: List of the 211 significant DEGs obtained from RNA-seq analysis of Mr5. After inoculation of Mr5 with the virulent avrRpt2EA deletion mutant ZYRKD3-1 or with the non-virulent wild type strain Ea1189, RNA-seq analysis were performed 2 and 48 hpi. The number of reads per gene, mapped with the BWA software and the log2 fold change (FC) as well as the p/padj value obtained by statistical an…
#	Significant DEGs at 2 hpi
	Gene ID	number of reads per gene				DESeq						MapMan
		ZYRKD3-1		Ea1189
		2 hpi	48 hpi	2 hpi	48 hpi	log2 FC	p	padj				BIN	BIN Code
1	MDP0000119630	55	15	864	228	3,8	9,1E-06	0,011				amino acid metabolism	13.1.3.1
2	MDP0000126761	0	0	328	39	Inf	2,8E-08	0,000				development	33.99
3	MDP0000128578	2	16	175	24	6,3	2,0E-04	0,091				secondary metabolism	16.2.1.6
4	MDP0000136037	148	235	1488	890	3,2	3,1E-05	0,026				RNA	27.3.37
5	MDP0000136226	0	0	162	0	Inf	4,3E-05	0,032				RNA	27.3.22
6	MDP0000138651	61	208	751	605	3,5	6,1E-05	0,039				RNA	27.3.22
7	MDP0000144864	459	636	28	604	-4,2	2,4E-05	0,021				not assigned	35.2
8	MDP0000151003	794	295	9712	442	3,5	4,9E-07	0,001				MISC	26.10
9	MDP0000156226	1517	3055	259	2609	-2,7	2,3E-04	0,099				TCA/ org transformation	8.3
10	MDP0000158507	0	0	163	123	Inf	4,1E-05	0,031				stress	20.1
11	MDP0000159070	3313	620	575	936	-2,7	1,0E-04	0,053				MISC	26.28
12	MDP0000159251	4	34	397	270	6,5	2,9E-07	0,001				not assigned	35.2
13	MDP0000161200	1959	1498	301	1904	-2,9	7,5E-05	0,043				MISC	26.2
14	MDP0000163314	0	40	163	235	Inf	4,1E-05	0,031				MISC	26.19
15	MDP0000166138	213	862	1897	2432	3,0	4,4E-05	0,032				amino acid metabolism	13.1.5.1.1
16	MDP0000175481	4114	2988	771	3088	-2,6	1,5E-04	0,074				signalling	30.11
17	MDP0000180043	99	264	924	935	3,1	1,6E-04	0,075				cell wall	10.7
18	MDP0000180902	213	429	1774	1280	2,9	7,9E-05	0,045				hormone metabolism	17.6.1
19	MDP0000181339	294	402	2815	1319	3,1	1,4E-05	0,014				not assigned	35.1.5
20	MDP0000184034	5	4	222	20	5,3	1,7E-04	0,080				stress	20.2.99
21	MDP0000194060	2025	6918	94	5808	-4,6	6,0E-09	0,000				MISC	26.28
22	MDP0000197472	0	26	145	100	Inf	1,1E-04	0,055				transport	34.10
23	MDP0000203352	9130	8453	1120	7530	-3,2	2,9E-06	0,004				lipid metabolism	11.1.1.1
24	MDP0000204381	19	37	469	186	4,5	1,6E-05	0,015				hormone metabolism	17.2.3
25	MDP0000204699	0	0	238	36	Inf	1,1E-06	0,002				RNA	27.3.25
26	MDP0000204794	4	37	331	427	6,2	2,2E-06	0,003				not assigned	35.2
27	MDP0000205617	208	1	2092	151	3,2	1,5E-05	0,015				secondary metabolism	16.1.5
28	MDP0000206461	12	79	545	311	5,4	4,2E-07	0,001				development	33.99
29	MDP0000208152	168	594	1515	1712	3,0	6,2E-05	0,039				MISC	26.12
30	MDP0000211981	1324	1462	144	1507	-3,3	1,4E-05	0,014				transport	34.16
31	MDP0000212178	154	505	1295	1299	2,9	1,4E-04	0,067				RNA	27.3.5
32	MDP0000217497	1702	2098	296	2347	-2,7	2,2E-04	0,097				RNA	27.1.1
33	MDP0000217948	1476	2181	219	2426	-2,9	9,4E-05	0,050				not assigned	35.2
34	MDP0000219522	15	111	443	257	4,7	1,0E-05	0,011				stress	20.2.99
35	MDP0000225472	0	45	136	49	Inf	1,7E-04	0,081				not assigned	35.2
36	MDP0000225509	4615	1984	701	1586	-2,9	2,7E-05	0,023				signalling	30.2.11
37	MDP0000229093	18	17	383	74	4,3	8,2E-05	0,046				hormone metabolism	17.5.1
38	MDP0000236390	0	6	328	247	Inf	2,8E-08	0,000				stress	20.2.99
39	MDP0000237619	915	1100	35	1269	-4,9	4,8E-08	0,000				not assigned	35.1.19
40	MDP0000241440	795	955	71	1139	-3,6	1,8E-05	0,017				not assigned	35.2
41	MDP0000246085	1338	1444	179	1607	-3,1	5,6E-05	0,038				not assigned	35.2
42	MDP0000254847	0	4	461	2	Inf	3,2E-10	0,000				RNA	27.3.22
43	MDP0000257349	4292	5076	496	3780	-3,3	3,0E-06	0,004				not assigned	35.2
44	MDP0000262141	112	63	1375	255	3,5	9,5E-06	0,011				development	33.3
45	MDP0000264668	99	69	3258	374	4,9	3,0E-10	0,000				not assigned	35.2
46	MDP0000265187	19	99	402	244	4,3	6,6E-05	0,040				secondary metabolism	16.1.5
47	MDP0000265729	6	51	318	157	5,6	1,1E-05	0,012				not assigned	35.2
48	MDP0000266004	293	1898	2282	4231	2,8	8,6E-05	0,047				not assigned	35.2
49	MDP0000272542	31	200	548	435	4,0	3,3E-05	0,027				RNA	27.3.22
50	MDP0000275716	2834	484	451	432	-2,8	6,1E-05	0,039				cell wall	10.2.1
51	MDP0000277666	11982	5831	1749	6526	-2,9	1,2E-05	0,013				hormone metabolism	17.7.1.2
52	MDP0000277718	113	143	1142	392	3,2	5,6E-05	0,038				not assigned	35.2
53	MDP0000280307	0	0	430	0	Inf	8,3E-10	0,000				RNA	27.3.22
54	MDP0000282209	2	16	207	65	6,5	5,1E-05	0,035				lipid metabolism	11.9.4.5
55	MDP0000286136	4	1	395	20	6,5	3,1E-07	0,001				MISC	26.10
56	MDP0000289300	1167	3154	8470	9072	2,7	4,9E-05	0,035				not assigned	35.2
57	MDP0000293835	2582	3199	309	3413	-3,2	7,6E-06	0,010				not assigned	35.1.19
58	MDP0000294068	3	20	309	129	6,5	2,3E-06	0,003				not assigned	35.2
59	MDP0000294096	0	0	304	1	Inf	7,1E-08	0,000				RNA	27.3.22
60	MDP0000294180	0	2	182	14	Inf	1,6E-05	0,015				transport	34.99
61	MDP0000294279	4	13	233	175	5,7	6,9E-05	0,040				not assigned	35.2
62	MDP0000296410	341	1095	3357	3461	3,2	8,6E-06	0,011				MISC	26.11
63	MDP0000304236	2446	2650	440	2607	-2,6	1,8E-04	0,081				protein	29.5.1
64	MDP0000311359	61	140	741	414	3,5	6,9E-05	0,040				protein	29.5.9
65	MDP0000311705	4	6	234	131	5,7	6,6E-05	0,040				not assigned	35.2
66	MDP0000317974	121	879	1149	1591	3,1	8,2E-05	0,046				transport	34.6
67	MDP0000320910	31	103	510	449	3,9	6,4E-05	0,039				not assigned	35.2
68	MDP0000322439	1038	1252	83	1381	-3,8	3,5E-06	0,005				not assigned	35.1.19
69	MDP0000324831	20	14	414	169	4,2	6,3E-05	0,039				not assigned	35.2
70	MDP0000440622	28	16	1476	241	5,6	2,2E-10	0,000				MISC	26.2
71	MDP0000521048	13966	15451	2067	11480	-2,9	1,3E-05	0,013				stress	20.2.99
72	MDP0000609876	119	168	1034	547	3,0	1,8E-04	0,082				not assigned	35.1.40
73	MDP0000609966	114	542	1645	1794	3,7	1,8E-06	0,003				not assigned	35.2
74	MDP0000612660	40	269	551	425	3,6	1,1E-04	0,055				hormone metabolism	17.2.3
75	MDP0000628976	29	46	426	381	3,7	2,3E-04	0,098				protein	29.4
76	MDP0000696168	72	206	1020	846	3,7	9,3E-06	0,011				MISC	26.28
77	MDP0000716457	0	0	224	17	Inf	2,1E-06	0,003				RNA	27.3.25
78	MDP0000733653	5	87	228	255	5,4	1,4E-04	0,068				not assigned	35.2
79	MDP0000737128	55	132	749	474	3,6	3,5E-05	0,029				RNA	27.3.22
80	MDP0000784187	5	67	386	301	6,1	7,9E-07	0,001				not assigned	35.2
81	MDP0000827400	6	62	299	309	5,5	2,0E-05	0,018				hormone metabolism	17.5.2
81a												RNA	27.3.3
82	MDP0000858763	3746	4466	585	3860	-2,8	4,0E-05	0,031				protein	29.5.1
83	MDP0000891117	110	582	1001	991	3,0	1,5E-04	0,073				transport	34.99
84	MDP0000919962	97	0	1271	18	3,6	7,7E-06	0,010				secondary metabolism	16.1.5
85	MDP0000944210	58	323	1115	916	4,1	9,3E-07	0,002				RNA	27.3.6
#	Significant DEGs at 48 hpi
	Gene ID	number of reads per gene				DESeq						MapMan
		ZYRKD3-1		Ea1189
		2 hpi	48 hpi	2 hpi	48 hpi	log2 FC	p	padj				BIN	BIN Code
86	MDP0000047589	1882	4322	8681	13998	1,4	3,5E-05	0,019				MISC	26.3
87	MDP0000053760	25316	17140	19669	65065	1,6	4,2E-07	0,001				not assigned	35.2
88	MDP0000095637	3583	5702	12626	16245	1,2	2,6E-04	0,096				major CHO	2.1.2.2
89	MDP0000119199	347	4924	356	2129	-1,5	4,8E-05	0,024				RNA	27.3.23
90	MDP0000120176	4820	2772	10520	12171	1,8	1,3E-07	0,000				secondary metabolism	16.1.5
91	MDP0000122210	170	257	790	1267	2,0	2,6E-04	0,096				not assigned	35.2
92	MDP0000122734	713	44686	994	5499	-3,3	1,0E-21	0,000				stress	20.2.1
93	MDP0000122783	32	657	8	142	-2,5	2,1E-04	0,083				RNA	27.4
94	MDP0000125300	27	586	52	102	-2,8	1,0E-04	0,046				stress	20.2.1
95	MDP0000139058	778	1307	1641	7002	2,1	1,3E-08	0,000				not assigned	35.2
96	MDP0000142997	152	707	66	164	-2,4	2,2E-04	0,087				not assigned	35.2
97	MDP0000144125	429	986	842	3733	1,6	5,3E-05	0,026				not assigned	35.2
98	MDP0000149486	5	420	3	33	-4,0	1,4E-05	0,008				stress	20.2.1
99	MDP0000150261	286	6422	145	2242	-1,8	6,2E-07	0,001				not assigned	35.2
100	MDP0000151161	87	2	730	349	7,2	4,6E-07	0,001				MISC	26.28
101	MDP0000153978	387	7529	166	1643	-2,5	1,6E-11	0,000				development	33.99
102	MDP0000158520	54	1632	169	425	-2,2	4,2E-06	0,003				stress	20.2.1
103	MDP0000159572	453	733	1075	2667	1,6	2,6E-04	0,096				MISC	26.28
104	MDP0000160256	16	8	296	361	5,2	1,2E-05	0,007				RNA	27.3.6
105	MDP0000166796	89	3184	168	761	-2,4	1,6E-08	0,000				stress	20.2.1
106	MDP0000173059	1129	905	3297	4344	2,0	8,2E-07	0,001				not assigned	35.2
107	MDP0000174537	1416	923	2217	3786	1,7	1,6E-05	0,010				major CHO	2.1.1.1
108	MDP0000175388	2220	49179	2819	16234	-1,9	6,4E-09	0,000				cell	31.3.1
109	MDP0000197501	0	449	10	33	-4,1	5,2E-06	0,004				development	33.99
110	MDP0000206705	1688	2380	1408	13492	2,2	3,2E-10	0,000				cell wall	10.5.2
111	MDP0000207407	244	6799	261	1751	-2,2	1,1E-09	0,000				stress	20.2.1
112	MDP0000207799	1412	864	4313	5929	2,5	2,1E-10	0,000				not assigned	35.2
113	MDP0000208496	173	3904	281	1163	-2,0	2,3E-07	0,000				not assigned	35.1.3
114	MDP0000214382	305	5388	94	744	-3,1	3,0E-15	0,000				stress	20.2.1
115	MDP0000215062	3173	32240	4222	15119	-1,4	1,9E-05	0,011				not assigned	35.2
116	MDP0000216647	1046	1414	1061	5556	1,7	8,5E-06	0,005				stress	20.2.99
117	MDP0000217508	652	106899	1250	26804	-2,3	2,6E-12	0,000				stress	20.2.1
118	MDP0000219684	118715	21877	261914	76152	1,5	2,6E-06	0,002				MISC	26.13
119	MDP0000220190	80722	19459	76033	54576	1,2	1,8E-04	0,076				not assigned	35.2
120	MDP0000232080	1319	6947	1126	3200	-1,4	6,5E-05	0,031				not assigned	35.1
121	MDP0000233546	64	191	533	1062	2,2	2,3E-04	0,090				lipid metabolism	11.1.15
122	MDP0000236723	22	47	249	653	3,5	1,1E-05	0,007				cell wall	10.5.1.1
123	MDP0000240189	3301	1322	3390	5751	1,8	1,4E-06	0,001				not assigned	35.2
124	MDP0000243895	775	10388	390	2001	-2,7	1,4E-13	0,000				RNA	27.3.23
125	MDP0000243954	37969	9197	46470	26031	1,2	2,1E-04	0,084				not assigned	35.2
126	MDP0000245635	699	2639	138	1071	-1,6	1,1E-04	0,051				TCA/ org transformation	8.3
127	MDP0000254260	172	99821	551	38749	-1,7	2,3E-07	0,000				stress	20.2.1
128	MDP0000254930	3534	10928	4574	5570	-1,3	1,8E-04	0,076				not assigned	35.2
129	MDP0000264060	243	1123	1148	4779	1,8	3,9E-06	0,003				MISC	26.18
130	MDP0000265157	84	3563	99	734	-2,6	5,1E-10	0,000				stress	20.2.1
131	MDP0000265759	31	3097	24	767	-2,3	3,5E-08	0,000				stress	20.2.1
132	MDP0000267897	110	156	301	1377	2,8	6,1E-07	0,001				not assigned	35.2
133	MDP0000278885	2483	1537	1134	7905	2,1	1,8E-08	0,000				not assigned	35.2
134	MDP0000278972	131	4425	178	1526	-1,8	1,7E-06	0,002				stress	20.2.1
135	MDP0000290546	523	11213	623	3313	-2,1	3,9E-09	0,000				stress	20.2.1
136	MDP0000291831	25	460	13	38	-3,9	7,9E-06	0,005				stress	20.2.1
137	MDP0000292132	464	2952	1189	9788	1,4	3,9E-05	0,020				cell	31.1
138	MDP0000292492	2845	3389	2911	13003	1,6	1,7E-06	0,002				protein	29.5.1
139	MDP0000296339	98	38	403	533	3,5	5,4E-05	0,026				lipid metabolism	11.1.10
140	MDP0000303430	663	101203	2014	41498	-1,6	7,7E-07	0,001				stress	20.2.1
141	MDP0000307705	0	0	72	168	Inf	1,9E-04	0,076				RNA	27.3.62
142	MDP0000309976	1139	925	2025	3268	1,5	2,0E-04	0,081				development	33.1
143	MDP0000316497	272	241	694	1595	2,4	4,0E-06	0,003				RNA	27.3.22
144	MDP0000323296	200	5876	222	2312	-1,6	6,7E-06	0,005				stress	20.2.1
145	MDP0000324604	1547	658	1409	3061	1,9	6,7E-06	0,005				not assigned	35.2
146	MDP0000334368	288	1153	180	310	-2,2	4,7E-05	0,024				DNA	28.1.3
147	MDP0000353793	1675	1359	1108	4417	1,4	2,6E-04	0,096				PS	1.1.6
148	MDP0000361180	32943	17389	22094	73799	1,8	3,0E-08	0,000				not assigned	35.2
149	MDP0000361944	434	254	1220	1584	2,3	7,9E-06	0,005				not assigned	35.2
150	MDP0000362505	45	2916	53	630	-2,5	5,2E-09	0,000				stress	20.2.1
151	MDP0000365549	301	1148	404	348	-2,0	1,5E-04	0,063				not assigned	35.2
152	MDP0000370964	160	2912	190	823	-2,1	4,3E-07	0,001				not assigned	35.1.3
153	MDP0000374881	2483	20341	2027	6735	-1,9	1,7E-08	0,000				protein	29.5.11.4.2
154	MDP0000404331	793	2696	449	859	-1,9	3,9E-06	0,003				MISC	26.13
155	MDP0000465593	434	3375	302	935	-2,1	1,4E-07	0,000				protein	29.5.11.4.2
156	MDP0000489886	31	334	1	20	-4,4	2,9E-05	0,016				RNA	27.3.23
157	MDP0000499035	33592	26019	35033	138235	2,1	7,1E-11	0,000				not assigned	35.2
158	MDP0000510213	2038	7925	843	3508	-1,5	2,7E-05	0,015				MISC	26.13
159	MDP0000549793	192	4548	261	1744	-1,7	8,9E-06	0,006				stress	20.2.1
160	MDP0000551952	488	536	318	2116	1,7	2,4E-04	0,092				PS	1.1.1.2
161	MDP0000563385	35	17	288	383	4,2	8,4E-05	0,039				MISC	26.10
162	MDP0000565027	3346	2283	3281	14257	2,3	2,6E-11	0,000				not assigned	35.2
163	MDP0000597996	1708	1453	1311	7047	2,0	9,1E-08	0,000				PS	1.3.1
164	MDP0000604702	2	539	11	87	-2,9	1,1E-04	0,049				stress	20.2.1
165	MDP0000617684	636	685	1401	2954	1,8	2,2E-05	0,013				not assigned	35.2
166	MDP0000644109	477	3400	263	1176	-1,8	4,8E-06	0,004				stress	20.2
167	MDP0000661381	3731	4055	5714	13283	1,4	3,0E-05	0,017				MISC	26.10
168	MDP0000668657	4008	290	6870	1998	2,5	4,9E-07	0,001				minor CHO	3.4.4
169	MDP0000683913	90	285	237	1738	2,3	5,5E-06	0,004				not assigned	35.2
170	MDP0000700383	328	13261	406	4112	-2,0	7,9E-09	0,000				stress	20.2.1
171	MDP0000714257	0	0	13	201	Inf	3,5E-05	0,019				MISC	26.8
172	MDP0000750217	21	37	332	639	3,8	3,7E-06	0,003				MISC	26.10
173	MDP0000750789	360	581	218	2756	2,0	8,5E-06	0,005				not assigned	35.2
174	MDP0000757585	1110	637	2965	2400	1,6	2,5E-04	0,096				not assigned	35.2
175	MDP0000768256	1851	14634	2733	5846	-1,6	1,5E-06	0,002				not assigned	35.1.3
176	MDP0000782642	2988	6859	16001	23962	1,5	4,7E-06	0,004				stress	20.1
177	MDP0000791550	20	1303	69	287	-2,5	2,8E-06	0,002				stress	20.2.1
178	MDP0000794528	1620	1066	1513	4274	1,7	1,5E-05	0,009				not assigned	35.2
179	MDP0000795157	857	14472	835	4964	-1,8	6,3E-08	0,000				stress	20.2.1
180	MDP0000810697	13	755	23	185	-2,3	2,3E-04	0,089				stress	20.2.1
181	MDP0000836170	952	833	5175	3759	1,9	4,1E-06	0,003				cell wall	10.6.3
182	MDP0000868044	114	486	691	2215	1,9	4,0E-05	0,020				not assigned	35.2
183	MDP0000874252	1375	4029	3981	11735	1,2	2,5E-04	0,094				misc	26.10
184	MDP0000878878	656	927	2135	6276	2,5	1,9E-10	0,000				not assigned	35.2
185	MDP0000915991	438	51402	1222	11804	-2,4	3,5E-13	0,000				stress	20.2.1
186	MDP0000921319	2538	2239	8573	6974	1,3	1,9E-04	0,076				MISC	26.21
187	MDP0000925901	149	4087	193	1394	-1,8	1,9E-06	0,002				RNA	27.3.23
188	MDP0000929055	116	67	178	625	2,9	1,6E-04	0,068				PS	1.1.4
												mitochondrial electron transport	9.9
189	MDP0000936525	1879	1920	1701	5953	1,3	2,6E-04	0,096				not assigned	35.2
190	MDP0000937142	12	507	2	37	-4,1	1,5E-06	0,002				not assigned	35.2
191	MDP0000937986	23193	2352	22751	9386	1,7	1,6E-06	0,002				stress	20.2.2
#	Significant DEGs at 2 and 48 hpi
	Gene ID	number of reads per gene				DESeq			DESeq			MapMan
		ZYRKD3-1		Ea1189		2 hpi			48 hpi
		2 hpi	48 hpi	2 hpi	48 hpi	log2 FC	p	padj	log2 FC	p	padj	BIN	BIN Code
192	MDP0000131100	1442	1458	9560	5872	2,6	9,8E-05	5,2E-02	1,7	4,8E-06	3,5E-03	cell wall	10.6.3
193	MDP0000139165	21	91	757	1136	5,0	1,5E-07	3,9E-04	3,3	1,3E-07	1,9E-04	MISC	26.21
194	MDP0000165381	90	160	896	1212	3,2	1,2E-04	5,9E-02	2,6	7,5E-06	5,0E-03	stress	20.2.99
195	MDP0000166991	14	134	698	908	5,5	4,6E-08	1,6E-04	2,5	1,3E-04	5,5E-02	lipid metabolism	11.3.1
196	MDP0000196394	27	60	425	608	3,8	1,7E-04	8,0E-02	3,0	1,2E-04	5,3E-02	MISC	26.2
197	MDP0000232616	33	169	1609	1983	5,5	2,4E-10	2,4E-06	3,3	5,0E-10	1,5E-06	MISC	26.28
198	MDP0000242456	354	147	3065	899	3,0	2,7E-05	2,3E-02	2,3	2,8E-04	9,9E-02	transport	34.99
199	MDP0000250070	62	336	1249	2469	4,2	4,3E-07	8,9E-04	2,6	4,0E-08	6,7E-05	major CHO	2.2.1.5
200	MDP0000265874	3	2	399	240	6,9	1,2E-07	3,5E-04	6,6	5,3E-05	2,6E-02
201	MDP0000266393	163	628	1299	2548	2,8	1,9E-04	8,5E-02	1,7	8,6E-05	4,0E-02	not assigned	35.1
202	MDP0000268523	370	717	9239	5757	4,5	5,7E-10	3,7E-06	2,7	9,4E-12	6,0E-08	cell wall	10.6.3
203	MDP0000288425	70	356	2029	1798	4,7	4,4E-09	2,2E-05	2,0	3,5E-05	1,9E-02	not assigned	35.2
204	MDP0000327191	1113	3707	8371	10903	2,8	3,7E-05	2,9E-02	1,3	2,3E-04	9,0E-02	MISC	26.4.1
205	MDP0000343634	172	1292	2735	4400	3,8	2,4E-07	6,2E-04	1,5	1,4E-04	6,1E-02	not assigned	35.2
206	MDP0000351523	20	92	429	962	4,3	4,5E-05	3,3E-02	3,1	2,9E-06	2,5E-03	not assigned	35.2
207	MDP0000364885	57	382	2969	1817	5,6	7,6E-12	1,7E-07	2,0	6,4E-05	3,0E-02	not assigned	35.2
208	MDP0000440654	805	922	5595	4254	2,6	8,7E-05	4,7E-02	1,9	1,7E-06	1,6E-03	secondary metabolism	16.8.3.1
209	MDP0000680997	48	183	649	1199	3,6	6,3E-05	3,9E-02	2,4	3,0E-05	1,6E-02	MISC	26.11
210	MDP0000711911	0	4	681	792	Inf	1,0E-12	4,6E-08	7,3	1,2E-13	1,6E-09	stress	20.1
211	MDP0000940742	847	2141	6136	7132	2,7	5,9E-05	3,9E-02	1,4	6,4E-05	3,0E-02	MISC	26.3
DEG	differential expressed gene
hpi	hours post infection
FC	fold change
Inf	infinite
	higher expression level during resistant reaction
	higher expression level during susceptible reaction

## Sheet: Table S2
Table S2: Functional categorization of all identified DEGs during susceptible and resistant reaction. All 211 identified differential expressed genes are represented and filtered after their higher expression level, either during resistant reaction (after inoculation with wild type strain Ea1189) or susceptible reaction (after avrRpt2EA deletion mutant strain ZYRKD3-1) and sortet by common functi…
DEGs with higher expression level during resistant reaction
#	gene ID	BIN-code	BIN/sub-BIN	similarity to proteins of Arabidopsis thalianaand other plants (when indicated)
BIN 'amino acid metabolism' (2)
1	MDP0000119630	13.1.3.1	amino acid metabolism.synthesis.aspartate family.asparagine	'highly similar to ( 999) AT3G47340 | Symbols: ASN1, DIN6, AT-ASN1 | ASN1 (GLUTAMINE-DEPENDENT ASPARAGINE SYNTHASE 1); asparagine synthase (glutamine-hydrolyzing) | chr3:17438445-17441043 REVERSEnearly identical (1009) ASNS1_LOTJA Asparagine synthetase [glutamine-hydrolyzing] 1 (EC 6.3.5.4) (Glutamine-dependent asparagine synthetase 1) - Lotus japonicushighly similar to ( 936) loc_os06g15420 1200…
15	MDP0000166138	13.1.5.1.1	amino acid metabolism.synthesis.serine-glycine-cysteine group.serine.phosphoglycerate dehydrogenase	'highly similar to ( 744) AT1G17745 | Symbols: PGDH | PGDH (3-PHOSPHOGLYCERATE DEHYDROGENASE); phosphoglycerate dehydrogenase | chr1:6101157-6104979 FORWARDvery weakly similar to (92.8) DHGY_CUCSA Glycerate dehydrogenase (EC 1.1.1.29) (NADH-dependent hydroxypyruvate reductase) (HPR) (GDH) - Cucumis sativus (Cucumber)highly similar to ( 710) loc_os06g44460 12006.m08974 protein D-3-phosphoglycerate…
BIN 'cell' (1)
137	MDP0000292132	31.1	cell.organisation	'moderately similar to ( 281) AT5G04700 | Symbols: | FUNCTIONS IN: molecular_function unknown; INVOLVED IN: biological_process unknown; LOCATED IN: cellular_component unknown; CONTAINS InterPro DOMAIN/s: Ankyrin (InterPro:IPR002110); BEST Arabidopsis thaliana protein match is: unknown protein (TAIR:AT5G04680.1); Has 868 Blast hits to 744 proteins in 75 species: Archae - 0; Bacteria - 22; Metazoa …
BIN 'cell wall' (6)
17	MDP0000180043	10.7	cell wall.modification	moderately similar to ( 452) AT2G36870 | Symbols: | xyloglucan:xyloglucosyl transferase, putative / xyloglucan endotransglycosylase, putative / endo-xyloglucan transferase, putative | chr2:15472869-15474630 REVERSEweakly similar to ( 186) XTH_TOBAC Probable xyloglucan endotransglucosylase/hydrolase protein precursor (EC 2.4.1.207) - Nicotiana tabacum (Common tobacco)moderately similar to ( 358) l…
110	MDP0000206705	10.5.2	cell wall.cell wall proteins.proline rich proteins	weakly similar to ( 145) AT4G38770 | Symbols: PRP4, ATPRP4 | PRP4 (PROLINE-RICH PROTEIN 4) | chr4:18097009-18098448 REVERSEvery weakly similar to (97.4) loc_os10g05750 12010.m03978 protein proline-rich protein, putative, expressedDUF1210 no original description
122	MDP0000236723	10.5.1.1	cell wall.cell wall proteins.AGPs.AGP	weakly similar to ( 159) AT5G60490 | Symbols: FLA12 | FLA12 | chr5:24325916-24326665 REVERSEweakly similar to ( 120) loc_os05g07060 12005.m05232 protein fasciclin-like arabinogalactan protein 7 precursor, putative, expressed no original description
181	MDP0000836170	10.6.3	cell wall.degradation.pectate lyases and polygalacturonases	moderately similar to ( 233) AT1G49320 | Symbols: | BURP domain-containing protein | chr1:18246441-18247817 FORWARDweakly similar to ( 182) loc_os01g53240 12001.m11493 protein dehydration-induced protein RD22-like protein 2, putative, expressedBURP no original description
192	MDP0000131100	10.6.3	cell wall.degradation.pectate lyases and polygalacturonases	weakly similar to ( 179) AT1G49320 | Symbols: | BURP domain-containing protein | chr1:18246441-18247817 FORWARDweakly similar to ( 139) loc_os01g53240 12001.m11493 protein dehydration-induced protein RD22-like protein 2, putative, expressedBURP no original description
202	MDP0000268523	10.6.3	cell wall.degradation.pectate lyases and polygalacturonases	moderately similar to ( 235) AT5G25610 | Symbols: RD22 | RD22; nutrient reservoir | chr5:8914498-8916684 REVERSEweakly similar to ( 120) EA30_VICFA Embryonic abundant protein VF30.1 precursor - Vicia faba (Broad bean)moderately similar to ( 221) loc_os01g53240 12001.m11493 protein dehydration-induced protein RD22-like protein 2, putative, expressedBURP no original description'
BIN 'development' (4)
2	MDP0000126761	33.99	development.unspecified	moderately similar to ( 259) AT5G03840 | Symbols: TFL1, TFL-1 | TFL1 (TERMINAL FLOWER 1); phosphatidylethanolamine binding | chr5:1024760-1025796 REVERSEmoderately similar to ( 258) CET2_TOBAC CEN-like protein 2 - Nicotiana tabacum (Common tobacco)moderately similar to ( 276) loc_os11g05470 12011.m04744 protein RCN1 - Rice Centroradialis-like1 homogous to Arabidopsis TFL1 gene, expressed RKIP PBP…
28	MDP0000206461	33.99	development.unspecified	moderately similar to ( 244) AT5G50790 | Symbols: | nodulin MtN3 family protein | chr5:20656461-20657827 REVERSEmoderately similar to ( 258) loc_os11g31190 12011.m07024 protein mtN3-like protein, putative, expressed MtN3_slv no original description
44	MDP0000262141	33.3	development.squamosa promoter binding like (SPL)	weakly similar to ( 127) AT2G47070 | Symbols: SPL1 | SPL1 (SQUAMOSA PROMOTER BINDING PROTEIN-LIKE 1); DNA binding / transcription factor | chr2:19337144-19340552 FORWARDweakly similar to ( 111) SBP1_ANTMA Squamosa promoter-binding protein 1 - Antirrhinum majus (Garden snapdragon)weakly similar to ( 143) loc_os04g46580 12004.m09607 protein SBP domain containing protein, expressedSBP no original de…
142	MDP0000309976	33.1	development.storage proteins	'moderately similar to ( 299) AT2G39220 | Symbols: PLP6, PLA IIB | PLP6 (PATATIN-LIKE PROTEIN 6); nutrient reservoir | chr2:16375055-16376663 REVERSEmoderately similar to ( 282) loc_os03g57080 12003.m10628 protein patatin-like protein 3, putative, expressed Patatin no original description'
BIN 'hormone metabolism' (5)
18	MDP0000180902	17.6.1	hormone metabolism.gibberelin.synthesis-degradation	moderately similar to ( 309) AT1G52800 | Symbols: | oxidoreductase, 2OG-Fe(II) oxygenase family protein | chr1:19664044-19665362 FORWARDweakly similar to ( 184) loc_os08g32170 12008.m07211 protein oxidoreductase, putative, expressed PcbC no original description
24	MDP0000204381	17.2.3	hormone metabolism.auxin.induced-regulated-responsive-activated	highly similar to ( 864) AT2G47750 | Symbols: GH3.9 | GH3.9 (PUTATIVE INDOLE-3-ACETIC ACID-AMIDO SYNTHETASE GH3.9) | chr2:19560307-19562974 REVERSEhighly similar to ( 800) GH311_ORYSA Probable indole-3-acetic acid-amido synthetase GH3.11 (EC 6.3.2.-) (Auxin-responsive GH3-like protein 11) (OsGH3-11) - Oryza sativa (Rice)highly similar to ( 800) loc_os07g47490 12007.m079782 protein indole-3-acetic…
37	MDP0000229093	17.5.1	hormone metabolism.ethylene.synthesis-degradation	moderately similar to ( 482) AT4G10490 | Symbols: | oxidoreductase, 2OG-Fe(II) oxygenase family protein | chr4:6483900-6485179 FORWARDweakly similar to ( 199) FL3H_DIACA Naringenin,2-oxoglutarate 3-dioxygenase (EC 1.14.11.9) (Flavonone-3-hydroxylase) (F3H) (FHT) - Dianthus caryophyllus (Carnation) (Clove pink)moderately similar to ( 456) loc_os04g49210 12004.m09856 protein naringenin,2-oxoglutara…
74	MDP0000612660	17.2.3	hormone metabolism.auxin.induced-regulated-responsive-activated	highly similar to ( 699) AT2G14960 | Symbols: GH3.1 | GH3.1 | chr2:6451659-6453670 REVERSEhighly similar to ( 681) GH38_ORYSA Probable indole-3-acetic acid-amido synthetase GH3.8 (EC 6.3.2.-) (Auxin-responsive GH3-like protein 8) (OsGH3-8) - Oryza sativa (Rice)highly similar to ( 681) loc_os07g40290 12007.m08271 protein indole-3-acetic acid-amido synthetase GH3.8, putative, expressedGH3 no origin…
81	MDP0000827400	17.5.2	hormone metabolism.ethylene.signal transduction	AP2 AP2 no original description
BIN 'lipid metabolism' (4)
54	MDP0000282209	11.9.4.5	lipid metabolism.lipid degradation.beta-oxidation.acyl-CoA thioesterase	weakly similar to ( 157) AT2G29590 | Symbols: | thioesterase family protein | chr2:12654602-12655432 REVERSEweakly similar to ( 112) loc_os02g32200 12002.m08313 protein thioesterase family protein, putative, expressed no original description
121	MDP0000233546	11.1.15	lipid metabolism.FA synthesis and FA elongation.ACP desaturase	highly similar to ( 567) AT1G43800 | Symbols: | acyl-(acyl-carrier-protein) desaturase, putative / stearoyl-ACP desaturase, putative | chr1:16577662-16579549 FORWARDmoderately similar to ( 500) STAD_SOLTU Acyl-[acyl-carrier-protein] desaturase, chloroplast precursor (EC 1.14.19.2) (Stearoyl-ACP desaturase) - Solanum tuberosum (Potato)moderately similar to ( 495) loc_os01g65830 12001.m12691 protei…
139	MDP0000296339	11.1.10	lipid metabolism.FA synthesis and FA elongation.beta ketoacyl CoA synthase	moderately similar to ( 413) AT1G19440 | Symbols: KCS4 | KCS4 (3-KETOACYL-COA SYNTHASE 4); acyltransferase/ catalytic/ transferase, transferring acyl groups other than amino-acyl groups | chr1:6729119-6730669 FORWARDmoderately similar to ( 452) loc_os09g19650 12009.m05173 protein expressed proteinFAE1_CUT1_RppA CHS_like BcsA KAS_III FabH no original description'
195	MDP0000166991	11.3.1	lipid metabolism.Phospholipid synthesis.1-acylglycerol-3-phosphate O-acyltransferase	'moderately similar to ( 220) AT3G57650 | Symbols: LPAT2 | LPAT2; 1-acylglycerol-3-phosphate O-acyltransferase | chr3:21349751-21352839 FORWARDmoderately similar to ( 219) LPAT2_BRANA 1-acyl-sn-glycerol-3-phosphate acyltransferase 2 (EC 2.3.1.51) (Lysophosphatidyl acyltransferase 2) - Brassica napus (Rape)moderately similar to ( 203) loc_os11g41900 12011.m08028 protein 1-acyl-sn-glycerol-3-phosph…
BIN 'major CHO' (3)
88	MDP0000095637	2.1.2.2	major CHO metabolism.synthesis.starch.starch synthase	highly similar to ( 874) AT1G32900 | Symbols: | starch synthase, putative | chr1:11920582-11923506 REVERSEhighly similar to ( 946) SSG1_ANTMA Granule-bound starch synthase 1, chloroplast precursor (EC 2.4.1.21) (Granule-bound starch synthase I) (GBSS-I) - Antirrhinum majus (Garden snapdragon)highly similar to ( 805) loc_os07g22930 12007.m29139 protein granule-bound starch synthase 1b, chloroplast…
107	MDP0000174537	2.1.1.1	major CHO metabolism.synthesis.sucrose.SPS	'nearly identical (1428) AT5G20280 | Symbols: ATSPS1F | ATSPS1F (sucrose phosphate synthase 1F); sucrose-phosphate synthase/ transferase, transferring glycosyl groups | chr5:6844994-6849997 REVERSEnearly identical (1518) SPS_SOLTU Sucrose-phosphate synthase (EC 2.4.1.14) (UDP-glucose-fructose-phosphate glucosyltransferase) - Solanum tuberosum (Potato)nearly identical (1355) loc_os08g20660 12008.m…
199	MDP0000250070	2.2.1.5	major CHO metabolism.degradation.sucrose.Susy	nearly identical (1345) AT3G43190 | Symbols: SUS4, ATSUS4 | SUS4; UDP-glycosyltransferase/ sucrose synthase/ transferase, transferring glycosyl groups | chr3:15179204-15182577 REVERSEnearly identical (1394) SUSY_SOYBN Sucrose synthase (EC 2.4.1.13) (Sucrose-UDP glucosyltransferase) (Nodulin-100) - Glycine max (Soybean)nearly identical (1224) loc_os06g09450 12006.m091637 protein sucrose synthase 1…
BIN 'minor CHO' (1)
168	MDP0000668657	3.4.4	minor CHO metabolism.myo-inositol.myo inositol oxygenases	'moderately similar to ( 345) AT4G26260 | Symbols: MIOX4 | MIOX4; inositol oxygenase | chr4:13297939-13300146 FORWARDmoderately similar to ( 338) MIOX_ORYSA Probable inositol oxygenase (EC 1.13.99.1) (Myo-inositol oxygenase) - Oryza sativa (Rice)moderately similar to ( 338) loc_os06g36560 12006.m32098 protein inositol oxygenase, putative, expressed DUF706 no original description'
BIN 'MISC' (24)
8	MDP0000151003	26.10	misc.cytochrome P450	moderately similar to ( 394) AT3G48270 | Symbols: CYP71A26 | CYP71A26; electron carrier/ heme binding / iron ion binding / monooxygenase/ oxygen binding | chr3:17876571-17878173 FORWARDmoderately similar to ( 399) C71A9_SOYBN Cytochrome P450 71A9 (EC 1.14.-.-) (P450 CP1) - Glycine max (Soybean)moderately similar to ( 354) loc_os08g01510 12008.m04299 protein cytochrome P450 71C4, putative, express…
14	MDP0000163314	26.19	misc.plastocyanin-like	weakly similar to ( 107) AT1G72230 | Symbols: | plastocyanin-like domain-containing protein | chr1:27188287-27189093 FORWARDweakly similar to ( 121) BCP_PEA Blue copper protein precursor - Pisum sativum (Garden pea)weakly similar to ( 113) loc_os06g11490 12006.m05866 protein blue copper protein precursor, putative, expressedCu_bind_like no original description
29	MDP0000208152	26.12	misc.peroxidases	moderately similar to ( 394) AT5G06720 | Symbols: | peroxidase, putative | chr5:2077567-2078857 REVERSEmoderately similar to ( 360) PERX_TOBAC Lignin-forming anionic peroxidase precursor (EC 1.11.1.7) (TOPA) - Nicotiana tabacum (Common tobacco)moderately similar to ( 370) loc_os03g13200 12003.m06766 protein peroxidase 53 precursor, putative, expressedsecretory_peroxidase plant_peroxidase peroxida…
55	MDP0000286136	26.10	misc.cytochrome P450	'moderately similar to ( 462) AT4G31940 | Symbols: CYP82C4 | CYP82C4; electron carrier/ heme binding / iron ion binding / monooxygenase/ oxygen binding | chr4:15452040-15453966 FORWARDmoderately similar to ( 496) C82A3_SOYBN Cytochrome P450 82A3 (EC 1.14.-.-) (P450 CP6) - Glycine max (Soybean)moderately similar to ( 352) loc_os09g26960 12009.m05848 protein flavonoid 3-monooxygenase, putative, exp…
62	MDP0000296410	26.11	misc.alcohol dehydrogenases	'highly similar to ( 600) AT1G77120 | Symbols: ADH1, ADH, ATADH, ATADH1 | ADH1 (ALCOHOL DEHYDROGENASE 1); alcohol dehydrogenase | chr1:28975509-28977216 FORWARDhighly similar to ( 606) ADH1_PETHY Alcohol dehydrogenase 1 (EC 1.1.1.1) - Petunia hybrida (Petunia)highly similar to ( 595) loc_os11g10480 12011.m28756 protein alcohol dehydrogenase 1, putative, expressed AdhC Tdh AdhP tdh ADH_zinc_N PRK0…
70	MDP0000440622	26.2	misc.UDP glucosyl and glucoronyl transferases	moderately similar to ( 432) AT5G49690 | Symbols: | UDP-glucoronosyl/UDP-glucosyl transferase family protein | chr5:20189968-20191350 REVERSEmoderately similar to ( 211) UFOG_PETHY Anthocyanidin 3-O-glucosyltransferase (EC 2.4.1.115) (Flavonol 3-O-glucosyltransferase) (UDP-glucose flavonoid 3-O-glucosyltransferase) (Anthocyanin rhamnosyl transferase) - Petunia hybrida (Petunia)moderately similar …
76	MDP0000696168	26.28	misc.GDSL-motif lipase	'highly similar to ( 527) AT3G04290 | Symbols: ATLTL1, LTL1 | LTL1 (LI-TOLERANT LIPASE 1); carboxylesterase/ hydrolase, acting on ester bonds | chr3:1133620-1136223 REVERSEweakly similar to ( 163) APG_BRANA Anter-specific proline-rich protein APG (Protein CEX) (Fragment) - Brassica napus (Rape)moderately similar to ( 496) loc_os02g40440 12002.m09130 protein anther-specific proline-rich protein AP…
86	MDP0000047589	26.3	misc.gluco-, galacto- and mannosidases	'highly similar to ( 545) AT5G44640 | Symbols: BGLU13 | BGLU13 (BETA GLUCOSIDASE 13); catalytic/ cation binding / hydrolase, hydrolyzing O-glycosyl compounds | chr5:18011146-18012669 FORWARDmoderately similar to ( 454) BGLC_MAIZE Beta-glucosidase, chloroplast precursor (EC 3.2.1.21) (Gentiobiase) (Cellobiase) (Beta-D-glucoside glucohydrolase) - Zea mays (Maize)highly similar to ( 620) loc_os04g39…
100	MDP0000151161	26.28	misc.GDSL-motif lipase	moderately similar to ( 384) AT1G75900 | Symbols: | family II extracellular lipase 3 (EXL3) | chr1:28499179-28500943 FORWARDmoderately similar to ( 267) APG_BRANA Anter-specific proline-rich protein APG (Protein CEX) (Fragment) - Brassica napus (Rape)moderately similar to ( 356) loc_os09g36880 12009.m060053 protein anther-specific proline-rich protein APG precursor, putative, expressedSGNH_plant_…
103	MDP0000159572	26.28	misc.GDSL-motif lipase	moderately similar to ( 237) AT1G29670 | Symbols: | GDSL-motif lipase/hydrolase family protein | chr1:10375843-10377717 FORWARDmoderately similar to ( 239) loc_os01g54470 12001.m11611 protein anther-specific proline-rich protein APG, putative, expressedSGNH_plant_lipase_like fatty_acyltransferase_like no original description
118	MDP0000219684	26.13	misc.acid and other phosphatases	'highly similar to ( 837) AT5G50400 | Symbols: ATPAP27, PAP27 | PAP27 (PURPLE ACID PHOSPHATASE 27); acid phosphatase/ protein serine/threonine phosphatase | chr5:20523575-20526231 REVERSEhighly similar to ( 548) NPP_HORVU Nucleotide pyrophosphatase/phosphodiesterase (EC 3.-.-.-) (Fragments) - Hordeum vulgare (Barley)highly similar to ( 820) loc_os08g41880 12008.m08166 protein nucleotide pyrophosp…
129	MDP0000264060	26.18	misc.invertase/pectin methylesterase inhibitor family protein	weakly similar to ( 160) AT5G20740 | Symbols: | invertase/pectin methylesterase inhibitor family protein | chr5:7025867-7026484 REVERSEweakly similar to ( 102) 21KD_DAUCA 21 kDa protein precursor (1.2 protein) - Daucus carota (Carrot)very weakly similar to (99.0) loc_os06g49760 12006.m09500 protein ripening-related protein, putative, expressedPMEI no original description
161	MDP0000563385	26.10	misc.cytochrome P450	'highly similar to ( 730) AT4G36220 | Symbols: FAH1, CYP84A1 | FAH1 (FERULIC ACID 5-HYDROXYLASE 1); ferulate 5-hydroxylase/ monooxygenase | chr4:17137584-17139619 REVERSEmoderately similar to ( 316) C71DB_LOTJA Cytochrome P450 71D11 (EC 1.14.-.-) (Fragment) - Lotus japonicushighly similar to ( 597) loc_os10g36848 12010.m06490 protein cytochrome P450 84A1, putative, expressed p450 CypX no original…
167	MDP0000661381	26.10	misc.cytochrome P450	'weakly similar to ( 103) AT5G63450 | Symbols: CYP94B1 | CYP94B1; electron carrier/ heme binding / iron ion binding / monooxygenase/ oxygen binding | chr5:25408987-25410519 REVERSEvery weakly similar to (98.2) loc_os01g72260 12001.m13261 protein cytochrome P450 86A2, putative, expressed no original description'
171	MDP0000714257	26.8	misc.nitrilases, *nitrile lyases, berberine bridge enzymes, reticuline oxidases, troponine reductases	'moderately similar to ( 305) AT2G23610 | Symbols: ATMES3, MES3 | MES3 (METHYL ESTERASE 3); hydrolase, acting on ester bonds / methyl indole-3-acetate esterase/ methyl jasmonate esterase | chr2:10044410-10046403 REVERSEmoderately similar to ( 241) HNL_HEVBR (S)-acetone-cyanohydrin lyase (EC 4.1.2.39) ((S)-hydroxynitrile lyase) ((S)-hydroxynitrilase) (Oxynitrilase) - Hevea brasiliensis (Para rubbe…
172	MDP0000750217	26.10	misc.cytochrome P450	'highly similar to ( 669) AT4G36220 | Symbols: FAH1, CYP84A1 | FAH1 (FERULIC ACID 5-HYDROXYLASE 1); ferulate 5-hydroxylase/ monooxygenase | chr4:17137584-17139619 REVERSEmoderately similar to ( 306) C71D8_SOYBN Cytochrome P450 71D8 (EC 1.14.-.-) (P450 CP7) - Glycine max (Soybean)highly similar to ( 542) loc_os10g36848 12010.m06490 protein cytochrome P450 84A1, putative, expressed p450 CypX no ori…
183	MDP0000874252	26.10	misc.cytochrome P450	'highly similar to ( 777) AT5G04660 | Symbols: CYP77A4 | CYP77A4; electron carrier/ heme binding / iron ion binding / monooxygenase/ oxygen binding | chr5:1336049-1337587 FORWARDhighly similar to ( 785) C77A3_SOYBN Cytochrome P450 77A3 (EC 1.14.-.-) - Glycine max (Soybean)highly similar to ( 528) loc_os04g33370 12004.m08433 protein cytochrome P450 77A2, putative, expressed p450 CypX no original d…
186	MDP0000921319	26.21	misc.protease inhibitor/seed storage/lipid transfer protein (LTP) family protein	weakly similar to ( 128) AT2G10940 | Symbols: | protease inhibitor/seed storage/lipid transfer protein (LTP) family protein | chr2:4311160-4312035 REVERSEweakly similar to ( 121) loc_os06g43600 12006.m08890 protein 36.4 kDa proline-rich protein, putative, expressedHPS_like no original description
193	MDP0000139165	26.21	misc.protease inhibitor/seed storage/lipid transfer protein (LTP) family protein	weakly similar to ( 105) AT2G45180 | Symbols: | protease inhibitor/seed storage/lipid transfer protein (LTP) family protein | chr2:18626377-18626781 FORWARDvery weakly similar to ( 100) 14KD_DAUCA 14 kDa proline-rich protein DC2.15 precursor - Daucus carota (Carrot)weakly similar to ( 107) loc_os03g01320 12003.m34972 protein NT16 polypeptide, putative, expressedHPS_like no original description
196	MDP0000196394	26.2	misc.UDP glucosyl and glucoronyl transferases	moderately similar to ( 409) AT3G55700 | Symbols: | UDP-glucoronosyl/UDP-glucosyl transferase family protein | chr3:20671202-20673278 FORWARDweakly similar to ( 165) ZOX_PHAVU Zeatin O-xylosyltransferase (EC 2.4.2.40) (Zeatin O-beta-D-xylosyltransferase) - Phaseolus vulgaris (Kidney bean) (French bean)moderately similar to ( 369) loc_os07g13770 12007.m05823 protein cytokinin-N-glucosyltransferase…
197	MDP0000232616	26.28	misc.GDSL-motif lipase	weakly similar to ( 168) AT4G16230 | Symbols: | carboxylesterase/ hydrolase, acting on ester bonds | chr4:9185298-9186447 FORWARDweakly similar to ( 160) loc_os03g19670 12003.m35186 protein anther-specific proline-rich protein APG precursor, putative, expressedSGNH_plant_lipase_like no original description
204	MDP0000327191	26.4.1	misc.beta 1,3 glucan hydrolases.glucan endo-1,3-beta-glucosidase	moderately similar to ( 401) AT3G57240 | Symbols: BG3 | BG3 (BETA-1,3-GLUCANASE 3); cellulase/ hydrolase, hydrolyzing O-glycosyl compounds | chr3:21181916-21183045 REVERSEmoderately similar to ( 498) E13B_PRUPE Glucan endo-1,3-beta-glucosidase, basic isoform precursor (EC 3.2.1.39) ((1->3)-beta-glucan endohydrolase) ((1->3)-beta-glucanase) (Beta-1,3-endoglucanase) (PpGns1) - Prunus persica (Peach…
209	MDP0000680997	26.11	misc.alcohol dehydrogenases	'highly similar to ( 617) AT1G77120 | Symbols: ADH1, ADH, ATADH, ATADH1 | ADH1 (ALCOHOL DEHYDROGENASE 1); alcohol dehydrogenase | chr1:28975509-28977216 FORWARDhighly similar to ( 619) ADH1_PEA Alcohol dehydrogenase 1 (EC 1.1.1.1) - Pisum sativum (Garden pea)highly similar to ( 614) loc_os11g10480 12011.m28756 protein alcohol dehydrogenase 1, putative, expressed AdhC Tdh AdhP tdh ADH_zinc_N PRK09…
211	MDP0000940742	26.3	misc.gluco-, galacto- and mannosidases	'highly similar to ( 574) AT5G44640 | Symbols: BGLU13 | BGLU13 (BETA GLUCOSIDASE 13); catalytic/ cation binding / hydrolase, hydrolyzing O-glycosyl compounds | chr5:18011146-18012669 FORWARDmoderately similar to ( 477) BGLC_MAIZE Beta-glucosidase, chloroplast precursor (EC 3.2.1.21) (Gentiobiase) (Cellobiase) (Beta-D-glucoside glucohydrolase) - Zea mays (Maize)highly similar to ( 644) loc_os04g39…
BIN 'mitochondrial electron transport ' (1)
188a	MDP0000929055	9.9	mitochondrial electron transport / ATP synthesis.F1-ATPase	moderately similar to ( 241) ATMG01190 | Symbols: ATP1 | ATPase subunit 1 | chrM:302166-303689 REVERSEmoderately similar to ( 248) ATPAM_NICPL ATP synthase subunit alpha, mitochondrial (EC 3.6.3.14) - Nicotiana plumbaginifolia (Leadwort-leaved tobacco)moderately similar to ( 245) loc_os09g08910 12009.m04158 protein ATP synthase alpha chain, mitochondrial, putative, expressed PRK09281 F1_ATPase_al…
BIN 'not assigned' (47)
12	MDP0000159251	35.2	not assigned.unknown	moderately similar to ( 494) AT1G13970 | Symbols: | unknown protein | chr1:4779742-4781882 REVERSEmoderately similar to ( 438) loc_os03g55180 12003.m10433 protein expressed proteinDUF1336 no original description
19	MDP0000181339	35.1.5	not assigned.no ontology.pentatricopeptide (PPR) repeat-containing protein	moderately similar to ( 372) AT5G06540 | Symbols: | pentatricopeptide (PPR) repeat-containing protein | chr5:1999181-2001049 REVERSEmoderately similar to ( 206) RBS_LACSA Ribulose bisphosphate carboxylase small chain, chloroplast precursor (EC 4.1.1.39) (RuBisCO small subunit) - Lactuca sativa (Garden lettuce)moderately similar to ( 320) loc_os10g26070 12010.m05550 protein methyltransferase small…
26	MDP0000204794	35.2	not assigned.unknown	no original description
35	MDP0000225472	35.2	not assigned.unknown	no original description
45	MDP0000264668	35.2	not assigned.unknown	no original description
47	MDP0000265729	35.2	not assigned.unknown	moderately similar to ( 370) AT1G29300 | Symbols: UNE1 | UNE1 (unfertilized embryo sac 1) | chr1:10248120-10249499 REVERSEmoderately similar to ( 254) loc_os10g23220 12010.m21871 protein expressed proteinDUF641 no original description
48	MDP0000266004	35.2	not assigned.unknown	'weakly similar to ( 140) AT5G22580 | Symbols: | FUNCTIONS IN: molecular_function unknown; INVOLVED IN: biological_process unknown; LOCATED IN: chloroplast; EXPRESSED IN: 22 plant structures; EXPRESSED DURING: 13 growth stages; CONTAINS InterPro DOMAIN/s: Stress responsive alpha-beta barrel (InterPro:IPR013097), Dimeric alpha-beta barrel (InterPro:IPR011008); BEST Arabidopsis thaliana protein mat…
52	MDP0000277718	35.2	not assigned.unknown	no original description
56	MDP0000289300	35.2	not assigned.unknown	'weakly similar to ( 132) AT5G22580 | Symbols: | FUNCTIONS IN: molecular_function unknown; INVOLVED IN: biological_process unknown; LOCATED IN: chloroplast; EXPRESSED IN: 22 plant structures; EXPRESSED DURING: 13 growth stages; CONTAINS InterPro DOMAIN/s: Stress responsive alpha-beta barrel (InterPro:IPR013097), Dimeric alpha-beta barrel (InterPro:IPR011008); BEST Arabidopsis thaliana protein mat…
58	MDP0000294068	35.2	not assigned.unknown	moderately similar to ( 239) AT2G42610 | Symbols: LSH10 | LSH10 (LIGHT SENSITIVE HYPOCOTYLS 10) | chr2:17748005-17748538 FORWARDweakly similar to ( 188) loc_os04g43580 12004.m101585 protein expressed proteinDUF640 no original description
61	MDP0000294279	35.2	not assigned.unknown	weakly similar to ( 187) AT5G53390 | Symbols: | unknown protein | chr5:21656951-21659207 REVERSEweakly similar to ( 182) loc_os01g48874 12001.m11075 protein expressed proteinDUF1298 no original description
65	MDP0000311705	35.2	not assigned.unknown	no original description
67	MDP0000320910	35.2	not assigned.unknown	weakly similar to ( 196) AT5G28490 | Symbols: LSH1 | LSH1 (LIGHT-DEPENDENT SHORT HYPOCOTYLS 1) | chr5:10454541-10455113 REVERSEweakly similar to ( 179) loc_os02g07030 12002.m06050 protein expressed proteinDUF640 no original description
69	MDP0000324831	35.2	not assigned.unknown	no original description
72	MDP0000609876	35.1.40	not assigned.no ontology.glycine rich proteins	'weakly similar to ( 120) AT5G28640 | Symbols: AN3, GIF, GIF1 | AN3 (ANGUSTIFOLIA 3); protein binding / transcription coactivator | chr5:10647831-10649620 REVERSEweakly similar to ( 106) loc_os03g52320 12003.m10209 protein GIF2, putative, expressed no original description'
73	MDP0000609966	35.2	not assigned.unknown	highly similar to ( 557) PPO_MALDO Polyphenol oxidase, chloroplast precursor (EC 1.10.3.1) (PPO) (Catechol oxidase) - Malus domestica (Apple) (Malus sylvestris)moderately similar to ( 415) loc_os04g53300 12004.m10221 protein polyphenol oxidase II, chloroplast precursor, putative, expressedTyrosinase no original description
78	MDP0000733653	35.2	not assigned.unknown	moderately similar to ( 233) AT2G42610 | Symbols: LSH10 | LSH10 (LIGHT SENSITIVE HYPOCOTYLS 10) | chr2:17748005-17748538 FORWARDweakly similar to ( 182) loc_os02g07030 12002.m06050 protein expressed proteinDUF640 no original description
80	MDP0000784187	35.2	not assigned.unknown	moderately similar to ( 231) AT2G31160 | Symbols: LSH3 | LSH3 (LIGHT SENSITIVE HYPOCOTYLS 3) | chr2:13277903-13278562 FORWARDmoderately similar to ( 226) loc_os02g56610 12002.m10683 protein expressed proteinDUF640 no original description
87	MDP0000053760	35.2	not assigned.unknown	no original description
91	MDP0000122210	35.2	not assigned.unknown	very weakly similar to (91.7) AT4G00770 | Symbols: | unknown protein | chr4:331195-333050 FORWARD no original description
95	MDP0000139058	35.2	not assigned.unknown	no original description
97	MDP0000144125	35.2	not assigned.unknown	no original description
106	MDP0000173059	35.2	not assigned.unknown	highly similar to ( 523) PPO_MALDO Polyphenol oxidase, chloroplast precursor (EC 1.10.3.1) (PPO) (Catechol oxidase) - Malus domestica (Apple) (Malus sylvestris)moderately similar to ( 380) loc_os04g53300 12004.m10221 protein polyphenol oxidase II, chloroplast precursor, putative, expressedTyrosinase no original description
112	MDP0000207799	35.2	not assigned.unknown	highly similar to ( 572) PPO_MALDO Polyphenol oxidase, chloroplast precursor (EC 1.10.3.1) (PPO) (Catechol oxidase) - Malus domestica (Apple) (Malus sylvestris)moderately similar to ( 431) loc_os04g53300 12004.m10221 protein polyphenol oxidase II, chloroplast precursor, putative, expressedTyrosinase no original description
119	MDP0000220190	35.2	not assigned.unknown	moderately similar to ( 324) AT3G01680 | Symbols: | unknown protein | chr3:252033-255246 FORWARD no original description
123	MDP0000240189	35.2	not assigned.unknown	no original description
125	MDP0000243954	35.2	not assigned.unknown	moderately similar to ( 322) AT3G01680 | Symbols: | unknown protein | chr3:252033-255246 FORWARD no original description
132	MDP0000267897	35.2	not assigned.unknown	no original description
133	MDP0000278885	35.2	not assigned.unknown	no original description
145	MDP0000324604	35.2	not assigned.unknown	no original description
148	MDP0000361180	35.2	not assigned.unknown	no original description
149	MDP0000361944	35.2	not assigned.unknown	no original description
157	MDP0000499035	35.2	not assigned.unknown	no original description
162	MDP0000565027	35.2	not assigned.unknown	no original description
165	MDP0000617684	35.2	not assigned.unknown	very weakly similar to (97.4) AT5G06270 | Symbols: | unknown protein | chr5:1912895-1913263 FORWARD no original description
169	MDP0000683913	35.2	not assigned.unknown	no original description
173	MDP0000750789	35.2	not assigned.unknown	no original description
174	MDP0000757585	35.2	not assigned.unknown	no original description
178	MDP0000794528	35.2	not assigned.unknown	no original description
182	MDP0000868044	35.2	not assigned.unknown	no original description
184	MDP0000878878	35.2	not assigned.unknown	no original description
189	MDP0000936525	35.2	not assigned.unknown	no original description
201	MDP0000266393	35.1	not assigned.no ontology	weakly similar to ( 183) AT1G68620 | Symbols: | hydrolase | chr1:25766018-25767028 FORWARDweakly similar to ( 143) GID1_ORYSA Gibberellin receptor GID1 (EC 3.-.-.-) (Gibberellin-insensitive dwarf protein 1) (Protein GIBBERELLIN INSENSITIVE DWARF1) - Oryza sativa (Rice)moderately similar to ( 339) loc_os05g33940 12005.m07626 protein hsr203J, putative, expressed Abhydrolase_3 Aes no original descri…
203	MDP0000288425	35.2	not assigned.unknown	no original description
205	MDP0000343634	35.2	not assigned.unknown	no original description
206	MDP0000351523	35.2	not assigned.unknown	no original description
207	MDP0000364885	35.2	not assigned.unknown	no original description
BIN 'protein' (3)
64	MDP0000311359	29.5.9	protein.degradation.AAA type	'highly similar to ( 523) AT5G40010 | Symbols: AATP1 | AATP1 (AAA-ATPase 1); ATP binding / ATPase/ nucleoside-triphosphatase/ nucleotide binding | chr5:16020218-16021762 REVERSEhighly similar to ( 514) loc_os12g24320 12012.m06266 protein cell Division Protein AAA ATPase family, putative, expressed AAA no original description'
75	MDP0000628976	29.4	protein.postranslational modification	moderately similar to ( 322) AT1G07430 | Symbols: | protein phosphatase 2C, putative / PP2C, putative | chr1:2281151-2282656 REVERSEmoderately similar to ( 268) loc_os01g62760 12001.m12397 protein protein phosphatase 2C, putative, expressed PP2Cc PP2Cc PP2C PTC1 no original description
138	MDP0000292492	29.5.1	protein.degradation.subtilases	'highly similar to ( 862) AT5G67360 | Symbols: ARA12 | ARA12; serine-type endopeptidase | chr5:26872192-26874465 REVERSEhighly similar to ( 837) loc_os03g40830 12003.m09156 protein subtilisin-like protease precursor, putative, expressedPA_subtilisin_like PA no original description'
BIN 'PS' (3)
147	MDP0000353793	1.1.6	PS.lightreaction.NADH DH	weakly similar to ( 114) ATCG01050 | Symbols: NDHD | Represents a plastid-encoded subunit of a NAD(P)H dehydrogenase complex. Its mRNA is edited at four positions. Translation data is not available for this gene. | chrC:115665-117185 REVERSEweakly similar to ( 116) NU4C_PANGI NAD(P)H-quinone oxidoreductase chain 4, chloroplast (EC 1.6.5.-) (NAD(P)H dehydrogenase, chain 4) (NADH-plastoquinone oxid…
160	MDP0000551952	1.1.1.2	PS.lightreaction.photosystem II.PSII polypeptide subunits	moderately similar to ( 444) ATCG00680 | Symbols: PSBB | encodes for CP47, subunit of the photosystem II reaction center. | chrC:72371-73897 FORWARDmoderately similar to ( 447) PSBB_TOBAC Photosystem II P680 chlorophyll A apoprotein (CP-47 protein) - Nicotiana tabacum (Common tobacco)moderately similar to ( 443) loc_osp1g00600 11562.m00051 protein photosystem II 47 kDa proteinpsbB PSII no origina…
163	MDP0000597996	1.3.1	PS.calvin cycle.rubisco large subunit	moderately similar to ( 439) ATCG00490 | Symbols: RBCL | large subunit of RUBISCO. Protein is tyrosine-phosphorylated and its phosphorylation state is modulated in response to ABA in Arabidopsis thaliana seeds. | chrC:54958-56397 FORWARDmoderately similar to ( 461) RBL_LOTJA Ribulose bisphosphate carboxylase large chain precursor (EC 4.1.1.39) (RuBisCO large subunit) - Lotus japonicusmoderately s…
188	MDP0000929055	1.1.4	PS.lightreaction.ATP synthase	moderately similar to ( 241) ATMG01190 | Symbols: ATP1 | ATPase subunit 1 | chrM:302166-303689 REVERSEmoderately similar to ( 248) ATPAM_NICPL ATP synthase subunit alpha, mitochondrial (EC 3.6.3.14) - Nicotiana plumbaginifolia (Leadwort-leaved tobacco)moderately similar to ( 245) loc_os09g08910 12009.m04158 protein ATP synthase alpha chain, mitochondrial, putative, expressed PRK09281 F1_ATPase_al…
BIN 'RNA' (16)
4	MDP0000136037	27.3.37	RNA.regulation of transcription.AS2,Lateral Organ Boundaries Gene Family	moderately similar to ( 272) AT3G02550 | Symbols: LBD41 | LBD41 (LOB DOMAIN-CONTAINING PROTEIN 41) | chr3:536747-537650 REVERSEmoderately similar to ( 233) loc_os01g32770 12001.m09596 protein seed specific protein Bn15D17A, putative, expressedDUF260 no original description
5	MDP0000136226	27.3.22	RNA.regulation of transcription.HB,Homeobox transcription factor family	'moderately similar to ( 253) AT1G62360 | Symbols: STM, BUM1, SHL, WAM1, BUM, WAM | STM (SHOOT MERISTEMLESS); transcription factor | chr1:23058796-23061722 REVERSEmoderately similar to ( 345) HSBH1_SOYBN Homeobox protein SBH1 - Glycine max (Soybean)moderately similar to ( 226) loc_os07g03770 12007.m04847 protein homeobox protein rough sheath 1, putative, expressed KNOX2 no original description'
6	MDP0000138651	27.3.22	RNA.regulation of transcription.HB,Homeobox transcription factor family	'weakly similar to ( 163) AT2G22430 | Symbols: ATHB6 | ATHB6; DNA binding / protein binding / sequence-specific DNA binding / transcription activator/ transcription factor | chr2:9526470-9527612 REVERSEweakly similar to ( 145) loc_os09g29460 12009.m06097 protein homeobox-leucine zipper protein ATHB-6, putative, expressed no original description'
25	MDP0000204699	27.3.25	RNA.regulation of transcription.MYB domain transcription factor family	'moderately similar to ( 295) AT5G15310 | Symbols: ATMYB16, ATMIXTA | ATMYB16 (MYB DOMAIN PROTEIN 16); DNA binding / transcription factor | chr5:4974894-4976106 FORWARDweakly similar to ( 191) MYB4_ORYSA Myb-related protein Myb4 (OsMyb4) (Transcription factor RLTR1) - Oryza sativa (Rice)moderately similar to ( 300) loc_os08g33660 12008.m07356 protein MYB1, putative, expressed no original descript…
31	MDP0000212178	27.3.5	RNA.regulation of transcription.ARR	'moderately similar to ( 210) AT5G62920 | Symbols: ARR6 | ARR6 (RESPONSE REGULATOR 6); transcription regulator/ two-component response regulator | chr5:25252745-25254158 REVERSEweakly similar to ( 162) loc_os12g04500 12012.m04444 protein OsRR10 - Rice type-A response regulator, expressedREC Response_reg no original description'
42	MDP0000254847	27.3.22	RNA.regulation of transcription.HB,Homeobox transcription factor family	'weakly similar to ( 166) AT1G23380 | Symbols: KNAT6, KNAT6L, KNAT6S | KNAT6; DNA binding / transcription activator/ transcription factor | chr1:8297499-8302492 REVERSEweakly similar to ( 155) KNAP1_MALDO Homeobox protein knotted-1-like 1 (KNAP1) - Malus domestica (Apple) (Malus sylvestris)weakly similar to ( 145) loc_os03g51690 12003.m35624 protein homeobox protein OSH1, putative, expressed no o…
49	MDP0000272542	27.3.22	RNA.regulation of transcription.HB,Homeobox transcription factor family	moderately similar to ( 270) AT2G27990 | Symbols: BLH8, PNF | BLH8 (BEL1-LIKE HOMEODOMAIN 8); DNA binding / transcription factor | chr2:11921540-11923902 REVERSEmoderately similar to ( 234) loc_os01g62920 12001.m12412 protein homeodomain protein JUBEL2, putative, expressed POX POX no original description'
53	MDP0000280307	27.3.22	RNA.regulation of transcription.HB,Homeobox transcription factor family	'moderately similar to ( 363) AT4G08150 | Symbols: KNAT1, BP, BP1 | KNAT1 (KNOTTED-LIKE FROM ARABIDOPSIS THALIANA); transcription factor | chr4:5147969-5150610 REVERSEhighly similar to ( 687) KNAP1_MALDO Homeobox protein knotted-1-like 1 (KNAP1) - Malus domestica (Apple) (Malus sylvestris)moderately similar to ( 323) loc_os03g51690 12003.m35624 protein homeobox protein OSH1, putative, expressed K…
59	MDP0000294096	27.3.22	RNA.regulation of transcription.HB,Homeobox transcription factor family	moderately similar to ( 340) AT1G23380 | Symbols: KNAT6, KNAT6L, KNAT6S | KNAT6; DNA binding / transcription activator/ transcription factor | chr1:8297499-8302492 REVERSEmoderately similar to ( 216) HSBH1_SOYBN Homeobox protein SBH1 - Glycine max (Soybean)moderately similar to ( 218) loc_os01g19694 12001.m08506 protein homeobox protein OSH1, putative, expressed KNOX2 no original description'
77	MDP0000716457	27.3.25	RNA.regulation of transcription.MYB domain transcription factor family	'moderately similar to ( 290) AT5G15310 | Symbols: ATMYB16, ATMIXTA | ATMYB16 (MYB DOMAIN PROTEIN 16); DNA binding / transcription factor | chr5:4974894-4976106 FORWARDweakly similar to ( 195) MYB4_ORYSA Myb-related protein Myb4 (OsMyb4) (Transcription factor RLTR1) - Oryza sativa (Rice)moderately similar to ( 307) loc_os08g33660 12008.m07356 protein MYB1, putative, expressed REB1 no original des…
79	MDP0000737128	27.3.22	RNA.regulation of transcription.HB,Homeobox transcription factor family	weakly similar to ( 184) AT5G15150 | Symbols: ATHB-3, HAT7, ATHB3 | ATHB-3 (ARABIDOPSIS THALIANA HOMEOBOX 3); DNA binding / sequence-specific DNA binding / transcription factor | chr5:4913951-4915609 REVERSEweakly similar to ( 174) loc_os03g07450 12003.m06259 protein homeobox-leucine zipper protein HAT7, putative, expressed no original description'
81a	MDP0000827400	27.3.3	RNA.regulation of transcription.AP2/EREBP, APETALA2/Ethylene-responsive element binding protein family	AP2 AP2 no original description
85	MDP0000944210	27.3.6	RNA.regulation of transcription.bHLH,Basic Helix-Loop-Helix family	moderately similar to ( 245) AT1G72210 | Symbols: | basic helix-loop-helix (bHLH) family protein (bHLH096) | chr1:27180066-27182268 FORWARDmoderately similar to ( 228) loc_os08g37730 12008.m07758 protein helix-loop-helix-like protein, putative, expressed no original description
104	MDP0000160256	27.3.6	RNA.regulation of transcription.bHLH,Basic Helix-Loop-Helix family	moderately similar to ( 229) AT1G72210 | Symbols: | basic helix-loop-helix (bHLH) family protein (bHLH096) | chr1:27180066-27182268 FORWARDmoderately similar to ( 214) loc_os03g08930 12003.m35054 protein helix-loop-helix-like protein, putative, expressed no original description
141	MDP0000307705	27.3.62	RNA.regulation of transcription.Nucleosome/chromatin assembly factor group	moderately similar to ( 341) AT1G04880 | Symbols: | high mobility group (HMG1/2) family protein / ARID/BRIGHT DNA-binding domain-containing protein | chr1:1376106-1378264 REVERSEmoderately similar to ( 274) loc_os02g27060 12002.m07850 protein HMG box family protein, expressed BRIGHT no original description
143	MDP0000316497	27.3.22	RNA.regulation of transcription.HB,Homeobox transcription factor family	weakly similar to ( 174) AT2G46680 | Symbols: ATHB-7, ATHB7 | ATHB-7 (ARABIDOPSIS THALIANA HOMEOBOX 7); transcription activator/ transcription factor | chr2:19165777-19166773 REVERSEweakly similar to ( 129) loc_os09g35910 12009.m22175 protein homeodomain-leucine zipper transcription factor TaHDZipI-1, putative, expressed no original description'
BIN 'secondary metabolism' (6)
3	MDP0000128578	16.2.1.6	secondary metabolism.phenylpropanoids.lignin biosynthesis.CCoAOMT	'weakly similar to ( 187) AT1G67980 | Symbols: CCOAMT | CCoAMT; caffeoyl-CoA O-methyltransferase | chr1:25488239-25488934 FORWARDweakly similar to ( 176) CAMT_VITVI Caffeoyl-CoA O-methyltransferase (EC 2.1.1.104) (Trans-caffeoyl-CoA 3-O-methyltransferase) (CCOAMT) (CCOAOMT) - Vitis vinifera (Grape)weakly similar to ( 167) loc_os06g06980 12006.m31989 protein caffeoyl-CoA O-methyltransferase 1, put…
27	MDP0000205617	16.1.5	secondary metabolism.isoprenoids.terpenoids	'moderately similar to ( 285) AT5G23960 | Symbols: ATTPS21, TPS21 | TPS21 (TERPENE SYNTHASE 21); (-)-E-beta-caryophyllene synthase/ alpha-humulene synthase | chr5:8092969-8095128 FORWARDmoderately similar to ( 388) DCS1_GOSHI (+)-delta-cadinene synthase (EC 4.2.3.13) (D-cadinene synthase) - Gossypium hirsutum (Upland cotton)moderately similar to ( 280) loc_os08g04500 12008.m04593 protein terpene …
46	MDP0000265187	16.1.5	secondary metabolism.isoprenoids.terpenoids	'weakly similar to ( 114) AT4G15870 | Symbols: ATTS1 | ATTS1; lyase/ magnesium ion binding | chr4:9008372-9010947 REVERSEweakly similar to ( 163) DCS1_GOSHI (+)-delta-cadinene synthase (EC 4.2.3.13) (D-cadinene synthase) - Gossypium hirsutum (Upland cotton)weakly similar to ( 124) loc_os07g11790 12007.m05633 protein terpene synthase 7, putative, expressedTerpene_cyclase_plant_C1 Terpene_synth Ter…
84	MDP0000919962	16.1.5	secondary metabolism.isoprenoids.terpenoids	'weakly similar to ( 142) AT5G23960 | Symbols: ATTPS21, TPS21 | TPS21 (TERPENE SYNTHASE 21); (-)-E-beta-caryophyllene synthase/ alpha-humulene synthase | chr5:8092969-8095128 FORWARDweakly similar to ( 167) DCS1_GOSHI (+)-delta-cadinene synthase (EC 4.2.3.13) (D-cadinene synthase) - Gossypium hirsutum (Upland cotton)weakly similar to ( 110) loc_os03g22620 12003.m07663 protein terpene synthase 7, …
90	MDP0000120176	16.1.5	secondary metabolism.isoprenoids.terpenoids	'moderately similar to ( 347) AT5G23960 | Symbols: ATTPS21, TPS21 | TPS21 (TERPENE SYNTHASE 21); (-)-E-beta-caryophyllene synthase/ alpha-humulene synthase | chr5:8092969-8095128 FORWARDhighly similar to ( 502) DCS1_GOSHI (+)-delta-cadinene synthase (EC 4.2.3.13) (D-cadinene synthase) - Gossypium hirsutum (Upland cotton)moderately similar to ( 327) loc_os08g04500 12008.m04593 protein terpene synt…
208	MDP0000440654	16.8.3.1	secondary metabolism.flavonoids.dihydroflavonols.dihydroflavonol 4-reductase	highly similar to ( 524) AT5G42800 | Symbols: DFR, TT3, M318 | DFR (DIHYDROFLAVONOL 4-REDUCTASE); dihydrokaempferol 4-reductase | chr5:17164296-17165864 REVERSEhighly similar to ( 573) DFRA_VITVI Dihydroflavonol-4-reductase (EC 1.1.1.219) (DFR) (Dihydrokaempferol 4-reductase) - Vitis vinifera (Grape)moderately similar to ( 317) loc_os01g44260 12001.m10683 protein dihydroflavonol-4-reductase, puta…
BIN 'stress' (9)
10	MDP0000158507	20.1	stress.biotic	moderately similar to ( 309) RICI_RICCO Ricin precursor [Contains: Ricin A chain (EC 3.2.2.22) (rRNA N-glycosidase); Linker peptide; Ricin B chain] - Ricinus communis (Castor bean)RIP RICIN RICIN Ricin_B_lectin no original description'
20	MDP0000184034	20.2.99	stress.abiotic.unspecified	weakly similar to ( 139) AT5G15780 | Symbols: | pollen Ole e 1 allergen and extensin family protein | chr5:5144898-5146297 REVERSE no original description
34	MDP0000219522	20.2.99	stress.abiotic.unspecified	weakly similar to ( 134) AT5G15780 | Symbols: | pollen Ole e 1 allergen and extensin family protein | chr5:5144898-5146297 REVERSE no original description
38	MDP0000236390	20.2.99	stress.abiotic.unspecified	weakly similar to ( 116) AT3G05950 | Symbols: | germin-like protein, putative | chr3:1781130-1781964 REVERSEweakly similar to ( 102) GLP1_MESCR Germin-like protein precursor - Mesembryanthemum crystallinum (Common ice plant)weakly similar to ( 107) loc_os04g52720 12004.m10165 protein germin-like protein subfamily 1 member 11 precursor, putative, expressed no original description
116	MDP0000216647	20.2.99	stress.abiotic.unspecified	weakly similar to ( 136) AT5G15780 | Symbols: | pollen Ole e 1 allergen and extensin family protein | chr5:5144898-5146297 REVERSE no original description
176	MDP0000782642	20.1	stress.biotic	'moderately similar to ( 243) AT5G38280 | Symbols: PR5K | PR5K; kinase/ transmembrane receptor protein serine/threonine kinase | chr5:15293325-15295838 REVERSEmoderately similar to ( 342) TP1A_MALDO Thaumatin-like protein 1a precursor (Allergen Mal d 2) (Mdtl1) (Pathogenesis-related protein 5a) (PR-5a) - Malus domestica (Apple) (Malus sylvestris)moderately similar to ( 218) loc_os09g36560 12009.m…
191	MDP0000937986	20.2.2	stress.abiotic.cold	very weakly similar to (90.5) AT5G52300 | Symbols: RD29B, LTI65 | LTI65 (LOW-TEMPERATURE-INDUCED 65) | chr5:21237205-21239404 FORWARD no original description
194	MDP0000165381	20.2.99	stress.abiotic.unspecified	weakly similar to ( 125) AT2G34700 | Symbols: | pollen Ole e 1 allergen and extensin family protein | chr2:14634298-14635597 REVERSEvery weakly similar to (85.1) PEXLP_TOBAC Pistil-specific extensin-like protein precursor (PELP) - Nicotiana tabacum (Common tobacco)Pollen_Ole_e_I no original description
210	MDP0000711911	20.1	stress.biotic	moderately similar to ( 358) RICI_RICCO Ricin precursor [Contains: Ricin A chain (EC 3.2.2.22) (rRNA N-glycosidase); Linker peptide; Ricin B chain] - Ricinus communis (Castor bean)RIP RICIN RICIN Ricin_B_lectin no original description'
BIN 'transport' (5)
22	MDP0000197472	34.10	transport.nucleotides	'moderately similar to ( 363) AT1G30840 | Symbols: ATPUP4 | ATPUP4; purine transmembrane transporter | chr1:10974581-10975729 FORWARDmoderately similar to ( 223) loc_os01g48800 12001.m11069 protein ATPUP11, putative, expressedTPT no original description'
60	MDP0000294180	34.99	transport.misc	weakly similar to ( 141) AT4G21910 | Symbols: | MATE efflux family protein | chr4:11625821-11630964 REVERSEweakly similar to ( 142) loc_os03g37490 12003.m08858 protein transparent testa 12 protein, putative, expressed no original description
66	MDP0000317974	34.6	transport.sulphate	'highly similar to ( 935) AT3G15990 | Symbols: SULTR3;4 | SULTR3;4 (SULFATE TRANSPORTER 3;4); sulfate transmembrane transporter | chr3:5427081-5430679 FORWARDmoderately similar to ( 357) NO70_SOYBN Early nodulin 70 - Glycine max (Soybean)highly similar to ( 805) loc_os06g05160 12006.m05245 protein sulfate transporter 3.4, putative, expressed SUL1 Sulfate_transp PRK11660 no original description'
83	MDP0000891117	34.99	transport.misc	'highly similar to ( 623) AT1G58340 | Symbols: ZF14 | ZF14; antiporter/ drug transporter/ transporter | chr1:21653162-21655117 FORWARDmoderately similar to ( 474) loc_os03g12790 12003.m06727 protein antiporter/ drug transporter/ transporter, putative, expressed NorM PRK01766 MatE PRK00187 no original description'
198	MDP0000242456	34.99	transport.misc	highly similar to ( 547) AT3G23550 | Symbols: | MATE efflux family protein | chr3:8448435-8450649 REVERSEmoderately similar to ( 471) loc_os07g31884 12007.m07454 protein transparent testa 12 protein, putative, expressed NorM PRK01766 PRK00187 MatE no original description
200	MDP0000265874
DEGs with higher expression level during susceptible reaction
#	gene ID	BIN-code	BIN/sub-BIN	similarity to proteins of Arabidopsis thaliana and other plants (when indicated)
BIN 'cell' (1)
108	MDP0000175388	31.3.1	cell.cycle.peptidylprolyl isomerase	highly similar to ( 720) AT5G48570 | Symbols: ROF2, ATFKBP65 | peptidyl-prolyl cis-trans isomerase, putative / FK506-binding protein, putative | chr5:19690746-19693656 REVERSEhighly similar to ( 705) FKB70_WHEAT 70 kDa peptidyl-prolyl isomerase (EC 5.2.1.8) (Peptidyl-prolyl cis-trans isomerase) (PPIase) (Rotamase) - Triticum aestivum (Wheat)highly similar to ( 747) loc_os08g41390 12008.m08117 pro…
BIN 'cell wall' (1)
50	MDP0000275716	10.2.1	cell wall.cellulose synthesis.cellulose synthase	'moderately similar to ( 256) AT2G32540 | Symbols: ATCSLB04, CSLB04, ATCSLB4 | ATCSLB04; cellulose synthase/ transferase/ transferase, transferring glycosyl groups | chr2:13814686-13818289 FORWARDmoderately similar to ( 216) loc_os10g20090 12010.m21855 protein CSLH1 - cellulose synthase-like family H, expressedCellulose_synt no original description'
BIN 'development' (2)
101	MDP0000153978	33.99	development.unspecified	'very weakly similar to (87.8) AT1G12060 | Symbols: ATBAG5 | ATBAG5 (ARABIDOPSIS THALIANA BCL-2-ASSOCIATED ATHANOGENE 5); protein binding | chr1:4076334-4077024 FORWARD no original description'
109	MDP0000197501	33.99	development.unspecified	'very weakly similar to (84.7) AT1G12060 | Symbols: ATBAG5 | ATBAG5 (ARABIDOPSIS THALIANA BCL-2-ASSOCIATED ATHANOGENE 5); protein binding | chr1:4076334-4077024 FORWARD no original description'
BIN 'DNA' (1)
146	MDP0000334368	28.1.3	DNA.synthesis/chromatin structure.histone	'weakly similar to ( 143) AT4G27230 | Symbols: HTA2 | HTA2 (histone H2A); DNA binding | chr4:13637515-13638325 REVERSEweakly similar to ( 136) H2A7_WHEAT Protein H2A.7 (wcH2A-4) (wcH2A-10) - Triticum aestivum (Wheat)weakly similar to ( 136) loc_os08g33100 12008.m07302 protein histone H2A.4, putative, expressed H2A H2A HTA1 Histone no original description'
BIN 'hormone metabolism' (1)
51	MDP0000277666	17.7.1.2	hormone metabolism.jasmonate.synthesis-degradation.lipoxygenase	highly similar to ( 962) AT3G45140 | Symbols: LOX2, ATLOX2 | LOX2 (LIPOXYGENASE 2); lipoxygenase | chr3:16525437-16529233 FORWARDhighly similar to ( 932) LOX23_HORVU Lipoxygenase 2.3, chloroplast precursor (EC 1.13.11.12) (LOX2:Hv:3) - Hordeum vulgare (Barley)highly similar to ( 934) loc_os02g10120 12002.m06309 protein lipoxygenase 2.3, chloroplast precursor, putative, expressedLipoxygenase PLAT_…
BIN 'lipid metabolism' (1)
23	MDP0000203352	11.1.1.1	lipid metabolism.FA synthesis and FA elongation.Acetyl CoA Carboxylation.homomeric Enzyme	'nearly identical (1534) AT1G36160 | Symbols: ACC1, AT-ACC1, EMB22, GK, PAS3 | ACC1 (ACETYL-COENZYME A CARBOXYLASE 1); acetyl-CoA carboxylase | chr1:13534196-13543773 FORWARDmoderately similar to ( 201) MCCA_ORYSA Methylcrotonoyl-CoA carboxylase subunit alpha, mitochondrial precursor (EC 6.4.1.4) (3-methylcrotonyl-CoA carboxylase 1) (MCCase subunit alpha) (3-methylcrotonyl-CoA:carbon dioxide liga…
BIN 'MISC' (5)
11	MDP0000159070	26.28	misc.GDSL-motif lipase	'weakly similar to ( 169) AT1G67830 | Symbols: ATFXG1 | ATFXG1 (alpha-fucosidase 1); alpha-L-fucosidase/ carboxylesterase | chr1:25431705-25432972 REVERSEweakly similar to ( 171) EST_HEVBR Esterase precursor (EC 3.1.1.-) (Early nodule-specific protein homolog) (Latex allergen Hev b 13) - Hevea brasiliensis (Para rubber tree)weakly similar to ( 165) loc_os07g39750 12007.m079815 protein alpha-L-fuc…
13	MDP0000161200	26.2	misc.UDP glucosyl and glucoronyl transferases	'moderately similar to ( 482) AT5G03795 | Symbols: | LOCATED IN: membrane; EXPRESSED IN: embryo, sepal, flower; EXPRESSED DURING: C globular stage, petal differentiation and expansion stage; CONTAINS InterPro DOMAIN/s: Exostosin-like (InterPro:IPR004263); BEST Arabidopsis thaliana protein match is: exostosin family protein (TAIR:AT3G07620.1); Has 866 Blast hits to 860 proteins in 87 species: Arch…
21	MDP0000194060	26.28	misc.GDSL-motif lipase	highly similar to ( 575) AT5G33370 | Symbols: | GDSL-motif lipase/hydrolase family protein | chr5:12602864-12604670 REVERSEweakly similar to ( 156) APG_BRANA Anter-specific proline-rich protein APG (Protein CEX) (Fragment) - Brassica napus (Rape)highly similar to ( 521) loc_os02g40440 12002.m09130 protein anther-specific proline-rich protein APG precursor, putative, expressedSGNH_plant_lipase_lik…
154	MDP0000404331	26.13	misc.acid and other phosphatases	moderately similar to ( 370) AT1G73010 | Symbols: | phosphatase | chr1:27464780-27466180 REVERSEmoderately similar to ( 315) loc_os01g52230 12001.m11397 protein phosphatase phospho1, putative, expressed Put_Phosphatase no original description
158	MDP0000510213	26.13	misc.acid and other phosphatases	'moderately similar to ( 273) AT2G01890 | Symbols: PAP8, ATPAP8 | PAP8 (PURPLE ACID PHOSPHATASE 8); acid phosphatase/ protein serine/threonine phosphatase | chr2:396985-399168 REVERSEmoderately similar to ( 269) loc_os11g34710 12011.m07327 protein tartrate-resistant acid phosphatase type 5 precursor, putative, expressed no original description'
BIN 'not assigned' (18)
7	MDP0000144864	35.2	not assigned.unknown	'moderately similar to ( 312) AT4G17140 | Symbols: | FUNCTIONS IN: molecular_function unknown; INVOLVED IN: biological_process unknown; EXPRESSED IN: 23 plant structures; EXPRESSED DURING: 13 growth stages; CONTAINS InterPro DOMAIN/s: Pleckstrin homology (InterPro:IPR001849); BEST Arabidopsis thaliana protein match is: phosphoinositide binding (TAIR:AT1G48090.2). | chr4:9613617-9636618 REVERSEwea…
33	MDP0000217948	35.2	not assigned.unknown	nearly identical (3249) AT1G67120 | Symbols: | ATP binding / ATPase/ nucleoside-triphosphatase/ nucleotide binding / transcription factor binding | chr1:25069727-25095526 REVERSEnearly identical (2436) loc_os10g31864 12010.m65456 protein conserved hypothetical protein MDN1 COG0714 AAA_5 no original description
39	MDP0000237619	35.1.19	not assigned.no ontology.C2 domain-containing protein	'nearly identical (1047) AT4G17140 | Symbols: | FUNCTIONS IN: molecular_function unknown; INVOLVED IN: biological_process unknown; EXPRESSED IN: 23 plant structures; EXPRESSED DURING: 13 growth stages; CONTAINS InterPro DOMAIN/s: Pleckstrin homology (InterPro:IPR001849); BEST Arabidopsis thaliana protein match is: phosphoinositide binding (TAIR:AT1G48090.2). | chr4:9613617-9636618 REVERSEmoderate…
40	MDP0000241440	35.2	not assigned.unknown	weakly similar to ( 127) AT4G28080 | Symbols: | binding | chr4:13948993-13957840 REVERSEvery weakly similar to (95.9) loc_os04g55230 12004.m10415 protein ataxin-2 C-terminal region family protein, expressed no original description
41	MDP0000246085	35.2	not assigned.unknown	no original description
43	MDP0000257349	35.2	not assigned.unknown	nearly identical (1607) AT1G01320 | Symbols: | tetratricopeptide repeat (TPR)-containing protein | chr1:121582-130099 REVERSEnearly identical (1347) loc_os07g23990 12007.m079667 protein TPR Domain containing protein, expressed no original description
57	MDP0000293835	35.1.19	not assigned.no ontology.C2 domain-containing protein	'nearly identical (1635) AT4G17140 | Symbols: | FUNCTIONS IN: molecular_function unknown; INVOLVED IN: biological_process unknown; EXPRESSED IN: 23 plant structures; EXPRESSED DURING: 13 growth stages; CONTAINS InterPro DOMAIN/s: Pleckstrin homology (InterPro:IPR001849); BEST Arabidopsis thaliana protein match is: phosphoinositide binding (TAIR:AT1G48090.2). | chr4:9613617-9636618 REVERSEmoderate…
68	MDP0000322439	35.1.19	not assigned.no ontology.C2 domain-containing protein	nearly identical (2030) AT1G48090 | Symbols: | phosphoinositide binding | chr1:17736391-17757970 REVERSEhighly similar to ( 566) loc_os02g27130 12002.m07857 protein expressed protein MRS6 no original description
96	MDP0000142997	35.2	not assigned.unknown	no original description
99	MDP0000150261	35.2	not assigned.unknown	highly similar to ( 536) AT5G51430 | Symbols: EYE | EYE (EMBRYO YELLOW) | chr5:20887044-20890795 REVERSEhighly similar to ( 515) loc_os06g45830 12006.m09111 protein expressed protein no original description
113	MDP0000208496	35.1.3	not assigned.no ontology.armadillo/beta-catenin repeat family protein	moderately similar to ( 487) AT3G09350 | Symbols: | armadillo/beta-catenin repeat family protein | chr3:2871710-2873109 FORWARDmoderately similar to ( 452) loc_os03g60780 12003.m34947 protein armadillo/beta-catenin-like repeat family protein, expressed no original description
115	MDP0000215062	35.2	not assigned.unknown	moderately similar to ( 495) AT3G12050 | Symbols: | Aha1 domain-containing protein | chr3:3839289-3841303 FORWARDmoderately similar to ( 438) loc_os08g36150 12008.m07604 protein activator of 90 kDa heat shock protein ATPase homolog 1, putative, expressed Aha1_N COG5580 no original description
120	MDP0000232080	35.1	not assigned.no ontology	moderately similar to ( 271) AT3G63060 | Symbols: EDL3 | EDL3 (EID1-like 3) | chr3:23300638-23301456 REVERSEmoderately similar to ( 215) loc_os01g58850 12001.m12026 protein circadian clock coupling factor ZGT, putative, expressed no original description
128	MDP0000254930	35.2	not assigned.unknown	moderately similar to ( 342) AT3G07090 | Symbols: | unknown protein | chr3:2243153-2244476 REVERSEmoderately similar to ( 317) loc_os02g56900 12002.m10712 protein thioredoxin, putative, expressed DUF862 no original description
151	MDP0000365549	35.2	not assigned.unknown	no original description
152	MDP0000370964	35.1.3	not assigned.no ontology.armadillo/beta-catenin repeat family protein	moderately similar to ( 491) AT3G09350 | Symbols: | armadillo/beta-catenin repeat family protein | chr3:2871710-2873109 FORWARDmoderately similar to ( 457) loc_os03g60780 12003.m34947 protein armadillo/beta-catenin-like repeat family protein, expressed no original description
175	MDP0000768256	35.1.3	not assigned.no ontology.armadillo/beta-catenin repeat family protein	moderately similar to ( 482) AT3G09350 | Symbols: | armadillo/beta-catenin repeat family protein | chr3:2871710-2873109 FORWARDmoderately similar to ( 449) loc_os03g60780 12003.m34947 protein armadillo/beta-catenin-like repeat family protein, expressed no original description
190	MDP0000937142	35.2	not assigned.unknown	no original description
BIN 'protein' (4)
63	MDP0000304236	29.5.1	protein.degradation.subtilases	'nearly identical (1045) AT1G04110 | Symbols: SDD1 | SDD1 (STOMATAL DENSITY AND DISTRIBUTION); serine-type endopeptidase | chr1:1061457-1063784 REVERSEhighly similar to ( 902) loc_os03g04950 12003.m06021 protein subtilisin-like protease precursor, putativePA_subtilisin_like PA Peptidase_S8 no original description'
82	MDP0000858763	29.5.1	protein.degradation.subtilases	'nearly identical (1074) AT1G04110 | Symbols: SDD1 | SDD1 (STOMATAL DENSITY AND DISTRIBUTION); serine-type endopeptidase | chr1:1061457-1063784 REVERSEhighly similar to ( 921) loc_os03g04950 12003.m06021 protein subtilisin-like protease precursor, putativePA_subtilisin_like PA Peptidase_S8 no original description'
153	MDP0000374881	29.5.11.4.2	protein.degradation.ubiquitin.E3.RING	highly similar to ( 537) AT1G60190 | Symbols: | armadillo/beta-catenin repeat family protein / U-box domain-containing protein | chr1:22198403-22200463 FORWARDmoderately similar to ( 218) SPL11_ORYSA Spotted leaf protein 11 (Spotted leaf11) (Cell death-related protein SPL11) - Oryza sativa (Rice)moderately similar to ( 434) loc_os08g32060 12008.m07200 protein spotted leaf protein 11, putative, ex…
155	MDP0000465593	29.5.11.4.2	protein.degradation.ubiquitin.E3.RING	weakly similar to ( 121) AT1G26800 | Symbols: | zinc finger (C3HC4-type RING finger) family protein | chr1:9285576-9286190 REVERSEvery weakly similar to (88.6) loc_os05g01940 12005.m04730 protein zinc finger, RING-type, putative, expressed no original description
BIN 'RNA' (6)
32	MDP0000217497	27.1.1	RNA.processing.splicing	nearly identical (1192) AT1G80070 | Symbols: SUS2, EMB33, EMB177, EMB14 | SUS2 (ABNORMAL SUSPENSOR 2) | chr1:30118052-30127574 FORWARDnearly identical (1196) loc_os05g07050 12005.m05231 protein pre-mRNA-processing-splicing factor 8, putative, expressed PRP8 PROCN PRO8NT no original description
89	MDP0000119199	27.3.23	RNA.regulation of transcription.HSF,Heat-shock transcription factor family	moderately similar to ( 311) AT3G22830 | Symbols: AT-HSFA6B, HSFA6B | AT-HSFA6B; DNA binding / transcription factor | chr3:8078981-8080895 FORWARDmoderately similar to ( 303) loc_os07g08140 12007.m05271 protein heat shock factor protein HSF30, putative, expressed HSF_DNA-bind HSF HSF1 no original description'
93	MDP0000122783	27.4	RNA.RNA binding	weakly similar to ( 132) AT5G55550 | Symbols: | RNA recognition motif (RRM)-containing protein | chr5:22502135-22503658 REVERSEweakly similar to ( 137) loc_os11g41890 12011.m08027 protein RNA binding protein, putative, expressed no original description
124	MDP0000243895	27.3.23	RNA.regulation of transcription.HSF,Heat-shock transcription factor family	'moderately similar to ( 336) AT2G26150 | Symbols: ATHSFA2, HSFA2 | ATHSFA2; DNA binding / transcription factor | chr2:11136052-11137217 FORWARDmoderately similar to ( 273) loc_os07g08140 12007.m05271 protein heat shock factor protein HSF30, putative, expressed HSF_DNA-bind HSF HSF1 no original description'
156	MDP0000489886	27.3.23	RNA.regulation of transcription.HSF,Heat-shock transcription factor family	moderately similar to ( 321) AT2G26150 | Symbols: ATHSFA2, HSFA2 | ATHSFA2; DNA binding / transcription factor | chr2:11136052-11137217 FORWARDmoderately similar to ( 258) loc_os07g08140 12007.m05271 protein heat shock factor protein HSF30, putative, expressed HSF_DNA-bind HSF HSF1 no original description'
187	MDP0000925901	27.3.23	RNA.regulation of transcription.HSF,Heat-shock transcription factor family	'weakly similar to ( 199) AT3G22830 | Symbols: AT-HSFA6B, HSFA6B | AT-HSFA6B; DNA binding / transcription factor | chr3:8078981-8080895 FORWARDmoderately similar to ( 207) loc_os07g08140 12007.m05271 protein heat shock factor protein HSF30, putative, expressed HSF_DNA-bind no original description'
BIN 'signalling' (2)
16	MDP0000175481	30.11	signalling.light	moderately similar to ( 498) AT3G15570 | Symbols: | phototropic-responsive NPH3 family protein | chr3:5270267-5271700 REVERSEmoderately similar to ( 245) NPH3_ORYSA Coleoptile phototropism protein 1 (Non-phototropic hypocotyl 3-like protein) (NPH3-like protein) - Oryza sativa (Rice)moderately similar to ( 245) loc_os05g08530 12005.m05369 protein coleoptile phototropism protein 1, putative, expres…
36	MDP0000225509	30.2.11	signalling.receptor kinases.leucine rich repeat XI	nearly identical (1282) AT5G56040 | Symbols: | leucine-rich repeat protein kinase, putative | chr5:22695050-22698410 FORWARDmoderately similar to ( 321) RPK1_IPONI Receptor-like protein kinase precursor (EC 2.7.11.1) - Ipomoea nil (Japanese morning glory) (Pharbitis nil)nearly identical (1084) loc_os08g38560 12008.m07840 protein receptor-like protein kinase precursor, putative, expressed S_TKc Pk…
BIN 'stress' (26)
71	MDP0000521048	20.2.99	stress.abiotic.unspecified	'moderately similar to ( 253) AT5G20630 | Symbols: GLP3, GLP3A, GLP3B, ATGER3, GER3 | GER3 (GERMIN 3); oxalate oxidase | chr5:6975315-6975950 REVERSEmoderately similar to ( 276) AB19A_PRUPE Auxin-binding protein ABP19a precursor - Prunus persica (Peach)moderately similar to ( 223) loc_os08g35760 12008.m07565 protein auxin-binding protein ABP20 precursor, putative, expressedCupin_1 no original des…
92	MDP0000122734	20.2.1	stress.abiotic.heat	'highly similar to ( 927) AT3G12580 | Symbols: HSP70 | HSP70 (heat shock protein 70); ATP binding | chr3:3991487-3993689 REVERSEhighly similar to ( 924) HSP70_SOYBN Heat shock 70 kDa protein - Glycine max (Soybean)highly similar to ( 924) loc_os05g38530 12005.m08032 protein heat shock cognate 70 kDa protein, putative, expressed HSP70 dnaK DnaK dnaK hscA hscA no original description'
94	MDP0000125300	20.2.1	stress.abiotic.heat	weakly similar to ( 139) AT4G25200 | Symbols: ATHSP23.6-MITO | ATHSP23.6-MITO (MITOCHONDRION-LOCALIZED SMALL HEAT SHOCK PROTEIN 23.6) | chr4:12917089-12917858 FORWARDweakly similar to ( 142) HS22M_PEA Heat shock 22 kDa protein, mitochondrial precursor - Pisum sativum (Garden pea)weakly similar to ( 114) loc_os02g52150 12002.m10246 protein heat shock 22 kDa protein, mitochondrial precursor, putati…
98	MDP0000149486	20.2.1	stress.abiotic.heat	weakly similar to ( 101) AT4G27670 | Symbols: HSP21 | HSP21 (HEAT SHOCK PROTEIN 21) | chr4:13819048-13819895 REVERSEweakly similar to ( 107) HS22C_SOYBN Chloroplast small heat shock protein (Fragment) - Glycine max (Soybean)weakly similar to ( 117) loc_os05g23140 12005.m06609 protein retrotransposon protein, putative, unclassified, expressedalpha-crystallin-Hsps HSP20 no original description
102	MDP0000158520	20.2.1	stress.abiotic.heat	weakly similar to ( 184) AT5G59720 | Symbols: HSP18.2 | HSP18.2 (heat shock protein 18.2) | chr5:24062632-24063117 FORWARDweakly similar to ( 182) HSP11_DAUCA 17.8 kDa class I heat shock protein (Clone DCHSP17.7) - Daucus carota (Carrot)weakly similar to ( 167) loc_os01g04380 12001.m07073 protein 16.9 kDa class I heat shock protein 2, putative, expressed HSP20 alpha-crystallin-Hsps IbpA no origin…
105	MDP0000166796	20.2.1	stress.abiotic.heat	weakly similar to ( 176) AT2G29500 | Symbols: | 17.6 kDa class I small heat shock protein (HSP17.6B-CI) | chr2:12633279-12633740 REVERSEweakly similar to ( 189) HSP16_SOYBN 18.5 kDa class I heat shock protein (HSP 18.5) - Glycine max (Soybean)weakly similar to ( 169) loc_os01g04380 12001.m07073 protein 16.9 kDa class I heat shock protein 2, putative, expressed HSP20 alpha-crystallin-Hsps IbpA no …
111	MDP0000207407	20.2.1	stress.abiotic.heat	weakly similar to ( 184) AT2G29500 | Symbols: | 17.6 kDa class I small heat shock protein (HSP17.6B-CI) | chr2:12633279-12633740 REVERSEweakly similar to ( 196) HSP16_SOYBN 18.5 kDa class I heat shock protein (HSP 18.5) - Glycine max (Soybean)weakly similar to ( 176) loc_os01g04380 12001.m07073 protein 16.9 kDa class I heat shock protein 2, putative, expressed HSP20 alpha-crystallin-Hsps IbpA no …
114	MDP0000214382	20.2.1	stress.abiotic.heat	weakly similar to ( 101) AT4G27670 | Symbols: HSP21 | HSP21 (HEAT SHOCK PROTEIN 21) | chr4:13819048-13819895 REVERSEweakly similar to ( 101) HS21C_PEA Small heat shock protein, chloroplast precursor - Pisum sativum (Garden pea)weakly similar to ( 125) loc_os05g23140 12005.m06609 protein retrotransposon protein, putative, unclassified, expressed alpha-crystallin-Hsps HSP20 IbpA no original descrip…
117	MDP0000217508	20.2.1	stress.abiotic.heat	'nearly identical (1354) AT1G74310 | Symbols: ATHSP101, HSP101, HOT1 | ATHSP101 (ARABIDOPSIS THALIANA HEAT SHOCK PROTEIN 101); ATP binding / ATPase/ nucleoside-triphosphatase/ nucleotide binding / protein binding | chr1:27936715-27939862 REVERSEnearly identical (1320) HS101_ORYSA Heat shock protein 101 - Oryza sativa (Rice)nearly identical (1320) loc_os05g44340 12005.m08560 protein heat shock pro…
127	MDP0000254260	20.2.1	stress.abiotic.heat	'nearly identical (1079) AT5G52640 | Symbols: HSP81-1, ATHS83, HSP81.1, HSP83, ATHSP90.1 | ATHSP90.1 (HEAT SHOCK PROTEIN 90.1); ATP binding / unfolded protein binding | chr5:21352542-21355147 FORWARDnearly identical (1068) HSP83_IPONI Heat shock protein 83 - Ipomoea nil (Japanese morning glory) (Pharbitis nil)nearly identical (1019) loc_os04g01740 12004.m05490 protein heat shock protein 82, putat…
130	MDP0000265157	20.2.1	stress.abiotic.heat	weakly similar to ( 195) AT5G59720 | Symbols: HSP18.2 | HSP18.2 (heat shock protein 18.2) | chr5:24062632-24063117 FORWARDmoderately similar to ( 206) HSP16_SOYBN 18.5 kDa class I heat shock protein (HSP 18.5) - Glycine max (Soybean)weakly similar to ( 189) loc_os01g04380 12001.m07073 protein 16.9 kDa class I heat shock protein 2, putative, expressed HSP20 alpha-crystallin-Hsps IbpA no original d…
131	MDP0000265759	20.2.1	stress.abiotic.heat	'highly similar to ( 674) AT1G16030 | Symbols: Hsp70b | Hsp70b (heat shock protein 70B); ATP binding | chr1:5502386-5504326 REVERSEhighly similar to ( 696) HSP70_SOYBN Heat shock 70 kDa protein - Glycine max (Soybean)highly similar to ( 672) loc_os01g62290 12001.m150772 protein heat shock cognate 70 kDa protein, putative, expressed HSP70 dnaK DnaK dnaK hscA hscA no original description'
134	MDP0000278972	20.2.1	stress.abiotic.heat	'very weakly similar to (93.2) AT1G56410 | Symbols: ERD2, HSP70T-1 | ERD2 (EARLY-RESPONSIVE TO DEHYDRATION 2); ATP binding | chr1:21117147-21119241 FORWARDvery weakly similar to (92.4) HSP7C_PETHY Heat shock cognate 70 kDa protein - Petunia hybrida (Petunia)very weakly similar to (94.0) loc_os05g38530 12005.m08032 protein heat shock cognate 70 kDa protein, putative, expressed HSP70 no original de…
135	MDP0000290546	20.2.1	stress.abiotic.heat	moderately similar to ( 426) AT2G20560 | Symbols: | DNAJ heat shock family protein | chr2:8848353-8849815 REVERSEvery weakly similar to ( 100) DNJH_CUCSA DnaJ protein homolog (DNAJ-1) - Cucumis sativus (Cucumber)moderately similar to ( 431) loc_os05g48810 12005.m27974 protein dnaJ homolog subfamily B member 5, putative, expressed DnaJ DnaJ PRK10767 PRK10266 CbpA DnaJ no original description
136	MDP0000291831	20.2.1	stress.abiotic.heat	'weakly similar to ( 150) AT5G12030 | Symbols: AT-HSP17.6A, HSP17.6 | AT-HSP17.6A (ARABIDOPSIS THALIANA HEAT SHOCK PROTEIN 17.6A); unfolded protein binding | chr5:3884214-3884684 REVERSEmoderately similar to ( 201) HSP21_SOYBN 17.9 kDa class II heat shock protein - Glycine max (Soybean)weakly similar to ( 160) loc_os01g08860 12001.m150501 protein 17.5 kDa class II heat shock protein, putative, ex…
140	MDP0000303430	20.2.1	stress.abiotic.heat	'nearly identical (1047) AT5G52640 | Symbols: HSP81-1, ATHS83, HSP81.1, HSP83, ATHSP90.1 | ATHSP90.1 (HEAT SHOCK PROTEIN 90.1); ATP binding / unfolded protein binding | chr5:21352542-21355147 FORWARDnearly identical (1060) HSP83_IPONI Heat shock protein 83 - Ipomoea nil (Japanese morning glory) (Pharbitis nil)nearly identical (1007) loc_os04g01740 12004.m05490 protein heat shock protein 82, putat…
144	MDP0000323296	20.2.1	stress.abiotic.heat	weakly similar to ( 199) AT5G59720 | Symbols: HSP18.2 | HSP18.2 (heat shock protein 18.2) | chr5:24062632-24063117 FORWARDmoderately similar to ( 207) HSP16_SOYBN 18.5 kDa class I heat shock protein (HSP 18.5) - Glycine max (Soybean)weakly similar to ( 189) loc_os01g04380 12001.m07073 protein 16.9 kDa class I heat shock protein 2, putative, expressed HSP20 alpha-crystallin-Hsps IbpA no original d…
150	MDP0000362505	20.2.1	stress.abiotic.heat	weakly similar to ( 141) AT5G12020 | Symbols: HSP17.6II | HSP17.6II (17.6 KDA CLASS II HEAT SHOCK PROTEIN) | chr5:3882409-3882876 REVERSEweakly similar to ( 198) HSP21_SOYBN 17.9 kDa class II heat shock protein - Glycine max (Soybean)weakly similar to ( 156) loc_os01g08860 12001.m150501 protein 17.5 kDa class II heat shock protein, putative, expressed HSP20 alpha-crystallin-Hsps IbpA no original …
159	MDP0000549793	20.2.1	stress.abiotic.heat	'moderately similar to ( 435) AT3G08970 | Symbols: ATERDJ3A, TMS1 | ATERDJ3A; oxidoreductase | chr3:2737589-2740265 FORWARDmoderately similar to ( 362) loc_os03g18200 12003.m07245 protein heat shock protein binding protein, putative, expressed no original description'
164	MDP0000604702	20.2.1	stress.abiotic.heat	weakly similar to ( 141) AT5G12020 | Symbols: HSP17.6II | HSP17.6II (17.6 KDA CLASS II HEAT SHOCK PROTEIN) | chr5:3882409-3882876 REVERSEweakly similar to ( 197) HSP21_SOYBN 17.9 kDa class II heat shock protein - Glycine max (Soybean)weakly similar to ( 153) loc_os01g08860 12001.m150501 protein 17.5 kDa class II heat shock protein, putative, expressed HSP20 alpha-crystallin-Hsps IbpA no original …
166	MDP0000644109	20.2	stress.abiotic	moderately similar to ( 328) AT5G20150 | Symbols: ATSPX1, SPX1 | SPX1 (SPX DOMAIN GENE 1) | chr5:6802429-6803367 FORWARDmoderately similar to ( 313) loc_os06g40120 12006.m08548 protein IDS4-like protein, putative, expressed SPX no original description
170	MDP0000700383	20.2.1	stress.abiotic.heat	weakly similar to ( 145) AT5G12020 | Symbols: HSP17.6II | HSP17.6II (17.6 KDA CLASS II HEAT SHOCK PROTEIN) | chr5:3882409-3882876 REVERSEweakly similar to ( 191) HSP21_SOYBN 17.9 kDa class II heat shock protein - Glycine max (Soybean)weakly similar to ( 150) loc_os01g08860 12001.m150501 protein 17.5 kDa class II heat shock protein, putative, expressed HSP20 alpha-crystallin-Hsps IbpA no original …
177	MDP0000791550	20.2.1	stress.abiotic.heat	weakly similar to ( 179) AT5G59720 | Symbols: HSP18.2 | HSP18.2 (heat shock protein 18.2) | chr5:24062632-24063117 FORWARDweakly similar to ( 183) HSP11_DAUCA 17.8 kDa class I heat shock protein (Clone DCHSP17.7) - Daucus carota (Carrot)weakly similar to ( 170) loc_os01g04380 12001.m07073 protein 16.9 kDa class I heat shock protein 2, putative, expressed HSP20 alpha-crystallin-Hsps IbpA no origin…
179	MDP0000795157	20.2.1	stress.abiotic.heat	moderately similar to ( 405) AT2G20560 | Symbols: | DNAJ heat shock family protein | chr2:8848353-8849815 REVERSEvery weakly similar to (99.8) DNJH_CUCSA DnaJ protein homolog (DNAJ-1) - Cucumis sativus (Cucumber)moderately similar to ( 405) loc_os05g48810 12005.m27974 protein dnaJ homolog subfamily B member 5, putative, expressed DnaJ PRK10767 DnaJ DnaJ PRK10266 CbpA no original description
180	MDP0000810697	20.2.1	stress.abiotic.heat	weakly similar to ( 177) AT5G59720 | Symbols: HSP18.2 | HSP18.2 (heat shock protein 18.2) | chr5:24062632-24063117 FORWARDweakly similar to ( 176) HSP11_DAUCA 17.8 kDa class I heat shock protein (Clone DCHSP17.7) - Daucus carota (Carrot)weakly similar to ( 162) loc_os01g04380 12001.m07073 protein 16.9 kDa class I heat shock protein 2, putative, expressed HSP20 alpha-crystallin-Hsps IbpA no origin…
185	MDP0000915991	20.2.1	stress.abiotic.heat	'weakly similar to ( 168) AT2G46240 | Symbols: BAG6, ATBAG6 | BAG6 (BCL-2-ASSOCIATED ATHANOGENE 6); calmodulin binding / protein binding | chr2:18986586-18989827 FORWARD no original description'
BIN 'TCA/ org transformation' (2)
9	MDP0000156226	8.3	TCA / org transformation.carbonic anhydrases	'moderately similar to ( 332) AT5G14740 | Symbols: CA2, CA18, BETA CA2 | CA2 (CARBONIC ANHYDRASE 2); carbonate dehydratase/ zinc ion binding | chr5:4758257-4762315 FORWARDmoderately similar to ( 372) CAHC_PEA Carbonic anhydrase, chloroplast precursor (EC 4.2.1.1) (Carbonate dehydratase) [Contains: Carbonic anhydrase, 27 kDa isoform; Carbonic anhydrase, 25 kDa isoform] - Pisum sativum (Garden pea)…
126	MDP0000245635	8.3	TCA / org transformation.carbonic anhydrases	'moderately similar to ( 407) AT3G01510 | Symbols: | 5'-AMP-activated protein kinase beta-1 subunit-related | chr3:198855-201682 REVERSEmoderately similar to ( 365) CAHC_PEA Carbonic anhydrase, chloroplast precursor (EC 4.2.1.1) (Carbonate dehydratase) [Contains: Carbonic anhydrase, 27 kDa isoform; Carbonic anhydrase, 25 kDa isoform] - Pisum sativum (Garden pea)moderately similar to ( 350) loc_os…
BIN 'transport' (1)
30	MDP0000211981	34.16	transport.ABC transporters and multidrug resistance systems	highly similar to ( 854) AT2G47800 | Symbols: ATMRP4, EST3 | ATMRP4 (ARABIDOPSIS THALIANA MULTIDRUG RESISTANCE-ASSOCIATED PROTEIN 4); ATPase, coupled to transmembrane movement of substances / folic acid transporter | chr2:19574944-19580383 FORWARDhighly similar to ( 522) loc_os01g25386 12001.m09002 protein multidrug resistance-associated protein 4, putative, expressed MdlB ABC_membrane SunT ABCC_…
